# Supplementary material for: Functional role of ADAMTS5 in adiposity and metabolic health
Source: PLoS One. 2018 Jan 2;13(1):e0190595. doi: 10.1371/journal.pone.0190595 (PMC5749841; doi:10.1371/journal.pone.0190595)
Supplement: S1 Data — (ZIP) [file pone.0190595.s002.zip]

Archive with 23 entries (23 files):
- Fig1.tif
- Fig2 panel D UCP1 protein levels ADAMTS5_J and ADAMTS5_P.tif
- Fig2 Panels A_C mRNA expression sWAT ADAMTS5J HFD.xlsx
- Fig3 Indirect calorimetry ADAMTS5J HFD.xlsx
- Fig4 Panel C and D Western Blot Ucp1 densitometry ADAMTS5 Pfizer Deltagen.xlsx
- Fig4 Panels A and B RT ADAMTS5 Pfizer Deltagen CE 72h.xlsx
- Fig4 Panels E to G RT ADAMTS5 Pfizer Deltagen CE 72h.xlsx
- Fig5 Panel A and B Weights ADAMTS5-J cold exposure 2 weeks.xlsx
- Fig5 Panel C sWAT mRNA expression cold exposure 2 weeks ADAMTS5-J.xlsx
- Fig5 Panel D Western blot densitometry Ucp1 Pgc1a 2w CE ADAMTS5-J.xlsx
- Fig6 Panel A Hepatic triglyceride content.xlsx
- Fig6 Panel B Hepatic steatosis and fibrosis mRNA expression levels.xlsx
- Fig6 Panel C and S1 Fig Hepatic inflammatory profile.xlsx
- Fig7 panel A.pptx
- Fig7 Panels B and C Histology scores and disease severity.xlsx
- Glucose metabolism Table 3 ADAMTS5J HFD.xlsx
- Metabolic parameters Table 3 ADAMTS5J HFD.xlsx
- Table 1 genotype distribution.xlsx
- Table 2 HFD ADAMTS5-J.xlsx
- Table 4 72 hrs 4°C ADAMTS5-P and ADAMTS5-J.xlsx
- Time between nests_average litter size.xlsx
- UCP1 mRNA expression relative to WT ADAMTS5P Cold exposure 72h.xlsx
- UCP1 protein expression relative to WT ADAMTS5P Cold exposure 72h.xlsx
