# Supplementary material for: Functional role of ADAMTS5 in adiposity and metabolic health
Source: PLoS One. 2018 Jan 2;13(1):e0190595. doi: 10.1371/journal.pone.0190595 (PMC5749841; doi:10.1371/journal.pone.0190595)
Supplement: S1 Data — (ZIP) [file pone.0190595.s002.zip › Fig2 Panels A_C mRNA expression sWAT ADAMTS5J HFD.xlsx]

## Sheet: sWAT
Adamts5+/+-J								Adamts5-/--J
ADAMTS5
Animal	Gene	Average Ct gene	Average Ct β-actin	ΔCt	ΔΔCt	2^(-ΔΔCt)		Animal	Gene	Average Ct gene	Average Ct β-actin	ΔCt	ΔΔCt	2^(-ΔΔCt)
SC D160	Adamts5	23.719	19.285	4.434	0.0186667	0.987145		SC D173	Adamts5	32.407	18.756	13.651	9.23567	0.00165877
SC D163	Adamts5	23.25	19.028	4.222	-0.193333	1.1434		SC D174	Adamts5	32.862	18.944	13.918	9.50267	0.00137852
SC D179	Adamts5	24.611	19.931	4.68	0.264667	0.832391	p = 0.0043	SC D175	Adamts5	32.6	19.494	13.106	8.69067	0.00242019
SC D181	Adamts5	23.944	19.154	4.79	0.374667	0.771284		SC D176	Adamts5	32.523	19.421	13.102	8.68667	0.0024269
SC D323	Adamts5	23.071	19	4.071	-0.344333	1.26956		SC D188	Adamts5	32.317	18.568	13.749	9.33367	0.00154984
SC D333	Adamts5	23.603	19.308	4.295	-0.120333	1.08699		SC D320	Adamts5	33.053	20.163	12.89	8.47467	0.00281107		Removed because of outlier in Ucp1 and Cidea mRNA expression data
				4.41533	Average	1.01513							Average	0.00188684
					SEM	0.0774579							SEM	0.000223618
UCP1
Animal	Gene	Average Ct gene	Average Ct β-actin	ΔCt	ΔΔCt	2^(-ΔΔCt)		Animal	Gene	Average Ct gene	Average Ct β-actin	ΔCt	ΔΔCt	2^(-ΔΔCt)
SC D160	Ucp-1	32.464	19.285	13.179	1.2904	0.408838		SC D173	Ucp-1	31.183	18.756	12.427	0.5384	0.688534
SC D163	Ucp-1	30.666	19.028	11.638	-0.2506	1.1897		SC D174	Ucp-1	34.454	18.944	15.51	3.6214	0.081255
SC D179	Ucp-1	27.793	19.931	7.862	-4.0266	16.2977	p > 0.9999	SC D175	Ucp-1	28.838	19.494	9.344	-2.5446	5.83446
SC D181	Ucp-1	33.678	19.154	14.524	2.6354	0.160941		SC D176	Ucp-1	30.647	19.421	11.226	-0.6626	1.58293
SC D323	Ucp-1	29.612	19	10.612	-1.2766	2.42267		SC D188	Ucp-1	29.208	18.568	10.64	-1.2486	2.37611		Extreme outlier
SC D333	Ucp-1	28.798	19.308	9.49	-2.3986	5.27291		SC D320	Ucp-1	22.658	20.163	2.495	-9.3936	672.598
				11.8886	Average	1.89101							Average	2.11266
					SEM	0.932784							SEM	1.00888
Cidea
Animal	Gene	Average Ct gene	Average Ct β-actin	ΔCt	ΔΔCt	2^(-ΔΔCt)		Animal	Gene	Average Ct gene	Average Ct β-actin	ΔCt	ΔΔCt	2^(-ΔΔCt)
SC D160	Cidea	25.739	19.285	6.454	0.393333	0.761368		SC D173	Cidea	24.722	18.756	5.966	-0.0946667	1.06782
SC D163	Cidea	25.343	19.028	6.315	0.254333	0.838374		SC D174	Cidea	26.322	18.944	7.378	1.31733	0.401276
SC D179	Cidea	24.596	19.931	4.665	-1.39567	2.6311	p = 0.5368	SC D175	Cidea	24.941	19.494	5.447	-0.613667	1.53014
SC D181	Cidea	26.33	19.154	7.176	1.11533	0.461584		SC D176	Cidea	25.914	19.421	6.493	0.432333	0.741062
SC D323	Cidea	25.126	19	6.126	0.0653333	0.955724		SC D188	Cidea	25.093	18.568	6.525	0.464333	0.724806
SC D333	Cidea	24.936	19.308	5.628	-0.432667	1.34973		SC D320	Cidea	23.16	20.163	2.997	-3.06367	8.36095
				6.06067	Average	1.16631							Average	0.893021
					SEM	0.315793							SEM	0.191008
	1	Normalization to housekeeping gene β-actin (ΔCt)
	2	Expression relative to calibrator Adamts5+/+ (ΔΔCt)
	3	Fold expression = 2^(-ΔΔCt)
	4	Mann-Whitney statistical test
