# Supplementary material for: Functional role of ADAMTS5 in adiposity and metabolic health
Source: PLoS One. 2018 Jan 2;13(1):e0190595. doi: 10.1371/journal.pone.0190595 (PMC5749841; doi:10.1371/journal.pone.0190595)
Supplement: S1 Data — (ZIP) [file pone.0190595.s002.zip › Fig3 Indirect calorimetry ADAMTS5J HFD.xlsx]

## Sheet: Weight loss
	Body weight evolution (g)
			exp 91	exp 92
		diet	HFD	HFD
	start experiment		group 9	group 10
		cage 1	42.2	42.8
		cage 2	34.8	36.4
		cage 3	47.7	36.8
		cage 4	37.6	38.4
	stop experiment		group 9	group 10
		cage 1	41	40.6
		cage 2	34.9	32.5
		cage 3	44.3	33.4								WT				KO
		cage 4	37.9	35.7							average	D160	-2.8436	-3.99189		D174	0.287356
												D160 bis	-5.14019			D174 bis	-10.7143
												D163	-7.12788	-7.12788		D173	0.797872
	delta experiment		group 9	group 10								D181	-9.23913	-9.23913		D176	-7.03125
		cage 1	-0.028436	-0.0514019		> 5%							Average	-6.7863		Average	-1.98201
		cage 2	0.00287356	-0.107143		> 10 %							SEM	1.52434		SEM	2.52892
		cage 3	-0.0712788	-0.0923913
		cage 4	0.00797872	-0.0703125															exclude >10% BW loss
			note
			waterbottle leak day 1

## Sheet: raw results
						Feed (g)								Water (ml)								Oxygen consumed (ml/h)								CO2 produced (ml/h)								Energy expenditure = Heat produced (kcal/h)								Ambulatory activity (x-axis counts)
Box	Animal No.	Weight [g]	BW0,75	Text1		day 1	night 1	day 2	night 2	average D1+2	average N1+2	average D2+N2		day 1	night 1	day 2	night 2	average D1+2	average N1+2	average D2+N2		day 1	night 1	day 2	night 2	average D1+2	average N1+2	average D2+N2		day 1	night 1	day 2	night 2	average D1+2	average N1+2	average D2+N2		day 1	night 1	day 2	night 2	average D1+2	average N1+2	average D2+N2		day 1	night 1	day 2	night 2
	average	42.375	16.5955	WT		0.86	1.0475	0.2025	2.0575	0.451667	1.44917	1.07583		1.175	1.5525	1.1125	2.165	0.864167	1.63667	1.35167		119.365	138.667	112.75	138.844	117.321	140.637	127.128		80.125	96.0156	75.9167	99.9948	77.9427	98.5399	88.151		0.559146	0.652667	0.528286	0.657729	0.548564	0.66322	0.598441		5729.25	20557	4902	19124
	average	36.8	14.9393	KO		0.655	1.6325	0.6575	1.495	0.746667	1.87667	1.37333		1.9925	1.095	0.265	1.1725	1.42	1.19	0.798333		107.49	130.25	111.068	133.271	106.288	128.601	120.861		75.1198	93.2344	78.8594	95.625	76.0972	93.8056	88.0312		0.506651	0.616427	0.524917	0.631099	0.502972	0.61067	0.573733		5246.5	14716	4083.25	16573
	P-value	0.0563418	0.0555134	T test		0.792178	0.431678	0.233058	0.393348	0.536095	0.329259	0.339438		0.650078	0.354644	0.242731	0.284954	0.652613	0.581737	0.475709		0.102847	0.249621	0.620368	0.494273	0.0378329	0.13324	0.297365		0.175809	0.426238	0.277143	0.432058	0.304973	0.323734	0.97932		0.102345	0.252633	0.818729	0.482759	0.0375328	0.149196	0.380066		0.723099	0.352523	0.620163	0.714355
wt	160	42.2	16.5571			2.92	0	0	3.14	0.77	1.8625	1.2925		2.79	1.93	0.78	2.02	1.9825	2.525	2.5		113.104	131.25	105.833	126.333	112.266	133.109	121.802		78.9792	89.1875	73.2708	94.125	78.2552	96.401	87.3698		0.5335	0.615562	0.498208	0.601833	0.529172	0.63113	0.576708		6317	16244	4408	13135
wt	163	47.7	18.1505			0.46	1.48	0.65	1.3	0.555	1.39	0.975		0.03	1.04	0.16	1.14	0.095	1.09	0.65		118.896	137.667	113.229	136.792	116.062	137.229	125.01		79.1875	95.5208	73.0417	96.1042	76.1146	95.8125	84.5729		0.556	0.648208	0.526542	0.645208	0.541271	0.646708	0.585875		4140	12286	1849	9579
wt	160	42.8	16.7333			0	2.44	0.16	1.87					1.36	1.95	3	4.2					116	133.938	114.125	140.917					81.8333	99.1458	78.9375	103.146					0.547688	0.637625	0.537292	0.6695					5876	19185	8614	16440
wt	181	36.8	14.9412			0.06	0.27	0	1.92	0.03	1.095	0.96		0.52	1.29	0.51	1.3	0.515	1.295	0.905		129.458	151.812	117.812	151.333	123.635	151.573	134.573		80.5	100.208	78.4167	106.604	79.4583	103.406	92.5104		0.599396	0.709271	0.551104	0.714375	0.57525	0.711823	0.63274		6584	34513	4737	37342
ko	174	34.8	14.328			1.28	2.24	1.19	2.19	1.235	2.215	1.69		6.8	0	0	0	3.4	0	0	problem	102.208	122.792	111.25	144.271	106.729	133.531	127.76		73.4583	90.8958	83.6042	106.646	78.5312	98.7708	95.125		0.483854	0.584521	0.530646	0.686875	0.50725	0.635698	0.60876		8768	12716	3393	20488
ko	173	37.6	15.1842			0.83	2.39	1.17	1.94	1	2.165	1.555		0.31	1.82	0.38	1.91	0.345	1.865	1.145		102.167	126.208	105.292	132.625	103.729	129.417	118.958		73.5833	95.375	76.75	95.4792	75.1667	95.4271	86.1146		0.484	0.602875	0.499771	0.628333	0.491885	0.615604	0.564052		4189	9115	2453	11741
ko	174 bis	36.4	14.8192			0.5	1.15	0.27	0.1					0.39	1.09	0.12	0.84					122.604	144.188	113.896	138.292					84.2083	97.9792	75.125	94.625					0.576417	0.676437	0.532021	0.649646					4233	23775	5623	20564
ko	176	38.4	15.4258			0.01	0.75	0	1.75	0.005	1.25	0.875		0.47	1.47	0.56	1.94	0.515	1.705	1.25		102.979	127.812	113.833	117.896	108.406	122.854	115.865		69.2292	88.6875	79.9583	85.75	74.5938	87.2188	82.8542		0.482333	0.601875	0.537229	0.559542	0.509781	0.580708	0.548385		3796	13258	4864	13499
Experimental chronology
	exp 91
1	160	42.2	16.5571	wt		2.92	0	0	3.14	1.46	1.57			2.79	1.93	0.78	2.02					113.104	131.25	105.833	126.333	109.469	128.792			78.9792	89.1875	73.2708	94.125					0.5335	0.615562	0.498208	0.601833	0.515854	0.608698			6317	16244	4408	13135
2	174	34.8	14.328	ko		1.28	2.24	1.19	2.19	1.235	2.215			6.8	0	0	0					102.208	122.792	111.25	144.271	106.729	133.531			73.4583	90.8958	83.6042	106.646					0.483854	0.584521	0.530646	0.686875	0.50725	0.635698			8768	12716	3393	20488
3	163	47.7	18.1505	wt		0.46	1.48	0.65	1.3	0.555	1.39			0.03	1.04	0.16	1.14					118.896	137.667	113.229	136.792	116.062	137.229			79.1875	95.5208	73.0417	96.1042					0.556	0.648208	0.526542	0.645208	0.541271	0.646708			4140	12286	1849	9579
4	173	37.6	15.1842	ko		0.83	2.39	1.17	1.94	1	2.165			0.31	1.82	0.38	1.91					102.167	126.208	105.292	132.625	103.729	129.417			73.5833	95.375	76.75	95.4792					0.484	0.602875	0.499771	0.628333	0.491885	0.615604			4189	9115	2453	11741
	exp 92
1	160	42.8	16.7333	wt		0	2.44	0.16	1.87	0.08	2.155			1.36	1.95	3	4.2					116	133.938	114.125	140.917	115.062	137.427			81.8333	99.1458	78.9375	103.146					0.547688	0.637625	0.537292	0.6695	0.54249	0.653562			5876	19185	8614	16440
2	174	36.4	14.8192	ko		0.5	1.15	0.27	0.1	0.385	0.625			0.39	1.09	0.12	0.84					122.604	144.188	113.896	138.292	118.25	141.24			84.2083	97.9792	75.125	94.625					0.576417	0.676437	0.532021	0.649646	0.554219	0.663042			4233	23775	5623	20564
3	181	36.8	14.9412	wt		0.06	0.27	0	1.92	0.03	1.095			0.52	1.29	0.51	1.3					129.458	151.812	117.812	151.333	123.635	151.573			80.5	100.208	78.4167	106.604					0.599396	0.709271	0.551104	0.714375	0.57525	0.711823			6584	34513	4737	37342
4	176	38.4	15.4258	ko		0.01	0.75	0	1.75	0.005	1.25			0.47	1.47	0.56	1.94					102.979	127.812	113.833	117.896	108.406	122.854			69.2292	88.6875	79.9583	85.75					0.482333	0.601875	0.537229	0.559542	0.509781	0.580708			3796	13258	4864	13499
[truncated: 24 more columns]

## Sheet: results per g
						Feed (g/g BW)								Oxygen consumed (ml/h/g BW)								Energy expenditure = Heat produced (kcal/h/g BW)								Ambulatory activity (x-axis counts)								mean RER
Box	Animal No.	Weight [g]	BW0,75	Text1		day 1	night 1	day 2	night 2	average D1+2	average N1+2	average D2+N2		day 1	night 1	day 2	night 2	average D1+2	average N1+2	average D2+N2		day 1	night 1	day 2	night 2	average D1+2	average N1+2	average D2+N2		day 1	night 1	day 2	night 2	average D1+2	average N1+2	average D2+N2		day 1	night 1	day 2	night 2	average D1+2	average N1+2	average D2+N2
	average	42.375	16.5955	WT		0.0201171	0.0238434	0.00434129	0.0493817	0.0122292	0.0366125	0.0268615		2.85023	3.31275	2.68739	3.31655	2.76881	3.31465	3.00197		0.0133457	0.0155869	0.0125934	0.0157107	0.0131429	0.015916	0.0143475		5729.25	20557	4902	19124	5315.62	19840.5	12013		0.672047	0.693719	0.673766	0.720969	0.672906	0.707344	0.697367
	average	36.8	14.9393	KO		0.0182132	0.0447641	0.0181825	0.0407117	0.0181978	0.0427379	0.0294471		2.92605	3.54369	3.02264	3.6356	2.97435	3.58964	3.32912		0.0137931	0.0167719	0.0142866	0.0172169	0.0136446	0.0165874	0.0155918		5246.5	14716	4083.25	16573	4664.88	15644.5	10328.1		0.700724	0.716802	0.710792	0.716443	0.705758	0.716622	0.713617
	P-value	0.0563418	0.0555134	T test		0.920013	0.268954	0.179217	0.616324	0.611738	0.625901	0.812373		0.793525	0.487977	0.148081	0.409975	0.41181	0.424764	0.276766		0.733355	0.434974	0.124908	0.409113	0.732296	0.751279	0.519361		0.723099	0.352523	0.620163	0.714355	0.558094	0.516373	0.654659		0.25864	0.394419	0.156838	0.787648	0.161824	0.62502	0.42454
wt	160	42.2	16.5571			0.0691943	0	0	0.0744076	0.0345972	0.0372038	0.0372038		2.68019	3.11019	2.5079	2.99368	2.59405	3.05194	2.75079		0.0126422	0.0145868	0.0118059	0.0142615	0.0124495	0.0148471	0.0135659		6317	16244	4408	13135	5362.5	14689.5	8771.5		0.696896	0.680917	0.693479	0.745375	0.695188	0.713146	0.719427
wt	163	47.7	18.1505			0.00964361	0.0310273	0.0136268	0.0272537	0.0116352	0.0291405	0.0204403		2.49258	2.88609	2.37378	2.86775	2.43318	2.87692	2.62076		0.0116562	0.0135893	0.0110386	0.0135264	0.0113474	0.0135578	0.0122825		4140	12286	1849	9579	2994.5	10932.5	5714		0.665104	0.693292	0.645583	0.702562	0.655344	0.697927	0.674073
wt	160	42.8	16.7333			0	0.0570093	0.00373832	0.0436916	0.00186916	0.0503505	0.023715		2.71028	3.12938	2.66647	3.29245	2.68838	3.21091	2.97946		0.0127964	0.0148978	0.0125535	0.0156425					5876	19185	8614	16440	7245	17812.5	12527		0.705479	0.740833	0.690937	0.732396	0.698208	0.736615	0.711667
wt	181	36.8	14.9412			0.00163043	0.00733696	0	0.0521739	0.000815217	0.0297554	0.026087		3.51789	4.12534	3.20143	4.11232	3.35966	4.11883	3.65687		0.0162879	0.0192737	0.0149757	0.0194124	0.0156318	0.019343	0.017194		6584	34513	4737	37342	5660.5	35927.5	21039.5		0.620708	0.659833	0.665063	0.703542	0.642885	0.681687	0.684302
ko	174	34.8	14.328			0.0367816	0.0643678	0.0341954	0.062931	0.0354885	0.0636494	0.0485632		2.93702	3.5285	3.19684	4.14571	3.06693	3.8371	3.67128		0.0139039	0.0167966	0.0152484	0.0197378	0.0145761	0.0182672	0.0174931		8768	12716	3393	20488	6080.5	16602	11940.5		0.721687	0.740437	0.752479	0.738958	0.737083	0.739698	0.745719
ko	173	37.6	15.1842			0.0220745	0.0635638	0.031117	0.0515957	0.0265957	0.0575798	0.0413564		2.7172	3.3566	2.80031	3.52726	2.75875	3.44193	3.16379		0.0128723	0.0160339	0.0132918	0.016711	0.0130821	0.0163725	0.0150014		4189	9115	2453	11741	3321	10428	7097		0.722167	0.75525	0.728229	0.7175	0.725198	0.736375	0.722865
ko	174 bis	36.4	14.8192			0.0137363	0.0315934	0.00741758	0.00274725	0.0105769	0.0171703	0.00508242		3.36825	3.9612	3.12901	3.79922	3.24863	3.88021	3.46411		0.0158356	0.0185834	0.014616	0.0178474					4233	23775	5623	20564	4928	22169.5	13093.5		0.687333	0.678521	0.659521	0.682937	0.673427	0.680729	0.671229
ko	176	38.4	15.4258			0.000260417	0.0195312	0	0.0455729	0.000130208	0.0325521	0.0227865		2.68175	3.32845	2.96441	3.0702	2.82308	3.19933	3.01731		0.0125608	0.0156738	0.0139903	0.0145714	0.0132756	0.0151226	0.0142809		3796	13258	4864	13499	4330	13378.5	9181.5		0.671708	0.693	0.702937	0.726375	0.687323	0.709688	0.714656
	raw
wt	160	42.2	16.5571			2.92	0	0	3.14	1.46	1.57			113.104	131.25	105.833	126.333	109.469	128.792			0.5335	0.615562	0.498208	0.601833	0.515854	0.608698			6317	16244	4408	13135	5362.5	14689.5			0.696896	0.680917	0.693479	0.745375	0.695188	0.713146
wt	163	47.7	18.1505			0.46	1.48	0.65	1.3	0.555	1.39			118.896	137.667	113.229	136.792	116.062	137.229			0.556	0.648208	0.526542	0.645208	0.541271	0.646708			4140	12286	1849	9579	2994.5	10932.5			0.665104	0.693292	0.645583	0.702562	0.655344	0.697927
wt	160	42.8	16.7333			0	2.44	0.16	1.87	0.08	2.155			116	133.938	114.125	140.917	115.062	137.427			0.547688	0.637625	0.537292	0.6695	0.54249	0.653562			5876	19185	8614	16440	7245	17812.5			0.705479	0.740833	0.690937	0.732396	0.698208	0.736615
wt	181	36.8	14.9412			0.06	0.27	0	1.92	0.03	1.095			129.458	151.812	117.812	151.333	123.635	151.573			0.599396	0.709271	0.551104	0.714375	0.57525	0.711823			6584	34513	4737	37342	5660.5	35927.5			0.620708	0.659833	0.665063	0.703542	0.642885	0.681687
ko	174	34.8	14.328			1.28	2.24	1.19	2.19	1.235	2.215			102.208	122.792	111.25	144.271	106.729	133.531			0.483854	0.584521	0.530646	0.686875	0.50725	0.635698			8768	12716	3393	20488	6080.5	16602			0.721687	0.740437	0.752479	0.738958	0.737083	0.739698
ko	173	37.6	15.1842			0.83	2.39	1.17	1.94	1	2.165			102.167	126.208	105.292	132.625	103.729	129.417			0.484	0.602875	0.499771	0.628333	0.491885	0.615604			4189	9115	2453	11741	3321	10428			0.722167	0.75525	0.728229	0.7175	0.725198	0.736375
ko	174 bis	36.4	14.8192			0.5	1.15	0.27	0.1	0.385	0.625			122.604	144.188	113.896	138.292	118.25	141.24			0.576417	0.676437	0.532021	0.649646	0.554219	0.663042			4233	23775	5623	20564	4928	22169.5			0.687333	0.678521	0.659521	0.682937	0.673427	0.680729
ko	176	38.4	15.4258			0.01	0.75	0	1.75	0.005	1.25			102.979	127.812	113.833	117.896	108.406	122.854			0.482333	0.601875	0.537229	0.559542	0.509781	0.580708			3796	13258	4864	13499	4330	13378.5			0.671708	0.693	0.702937	0.726375	0.687323	0.709688

## Sheet: results per g0,75
						Feed (g/g0,75 BW)								Oxygen consumed (ml/h/g0,75 BW)								Energy expenditure = Heat produced (kcal/h/g0,75 BW)								Ambulatory activity (x-axis counts)								mean RER
Box	Animal No.	Weight [g]	BW0,75	Text1		day 1	night 1	day 2	night 2	average D1+2	average N1+2	average D2+N2		day 1	night 1	day 2	night 2	average D1+2	average N1+2	average D2+N2		day 1	night 1	day 2	night 2	average D1+2	average N1+2	average D2+N2		day 1	night 1	day 2	night 2	average D1+2	average N1+2	average D2+N2		day 1	night 1	day 2	night 2	average D1+2	average N1+2	average D2+N2
	average	42.375	16.5955	WT		0.0514297	0.061357	0.0113434	0.125382	0.0313865	0.0933693	0.0683625		7.24462	8.41918	6.83391	8.42914	7.03927	8.42416	7.63153		0.0339255	0.0396167	0.0320235	0.0399297	0.03337	0.0403941	0.0364223		5729.25	20557	4902	19124	5315.62	19840.5	12013		0.672047	0.693719	0.673766	0.720969	0.672906	0.707344	0.697367
	average	36.8	14.9393	KO		0.0445965	0.10999	0.044582	0.100202	0.0445893	0.105096	0.0723918		7.20276	8.72432	7.44098	8.94457	7.32187	8.83444	8.19277		0.0339524	0.0412908	0.0351692	0.0423578	0.0336149	0.0408518	0.0383949		5246.5	14716	4083.25	16573	4664.88	15644.5	10328.1		0.700724	0.716802	0.710792	0.716443	0.705758	0.716622	0.713617
	P-value	0.0563418	0.0555134	T test		0.886648	0.303225	0.190112	0.556727	0.651847	0.703297	0.879624		0.947256	0.669149	0.195094	0.537977	0.587995	0.574752	0.371173		0.992445	0.603571	0.158027	0.537455	0.93408	0.917814	0.621621		0.723099	0.352523	0.620163	0.714355	0.558094	0.516373	0.654659		0.25864	0.394419	0.156838	0.787648	0.161824	0.62502	0.42454
wt	160	42.2	16.5571			0.176359	0	0	0.189647	0.0881797	0.0948234	0.0948234		6.83116	7.92711	6.39202	7.63016	6.61159	7.77864	7.01109		0.0322218	0.0371782	0.0300903	0.036349	0.0317879	0.0379105	0.0346396		6317	16244	4408	13135	5362.5	14689.5	8771.5		0.696896	0.680917	0.693479	0.745375	0.695188	0.713146	0.719427
wt	163	47.7	18.1505			0.0253436	0.0815404	0.0358117	0.0716233	0.0305777	0.0765819	0.0537175		6.55055	7.58473	6.23835	7.53652	6.39445	7.56062	6.88743		0.0306328	0.035713	0.0290097	0.0355477	0.0298212	0.0356303	0.0322787		4140	12286	1849	9579	2994.5	10932.5	5714		0.665104	0.693292	0.645583	0.702562	0.655344	0.697927	0.674073
wt	160	42.8	16.7333			0	0.145817	0.00956174	0.111753	0.00478087	0.128785	0.0606573		6.93227	8.00423	6.82021	8.42131	6.87624	8.21277	7.62076		0.0327303	0.038105	0.032109	0.0400099					5876	19185	8614	16440	7245	17812.5	12527		0.705479	0.740833	0.690937	0.732396	0.698208	0.736615	0.711667
wt	181	36.8	14.9412			0.00401574	0.0180708	0	0.128504	0.00200787	0.0732872	0.0642518		8.66451	10.1607	7.88507	10.1286	8.27479	10.1446	9.00683		0.0401169	0.0474708	0.0368848	0.0478124	0.0385009	0.0476416	0.0423486		6584	34513	4737	37342	5660.5	35927.5	21039.5		0.620708	0.659833	0.665063	0.703542	0.642885	0.681687	0.684302
ko	174	34.8	14.328			0.0893358	0.156338	0.0830544	0.152848	0.0861951	0.154593	0.117951		7.13349	8.57007	7.76454	10.0692	7.44901	9.31963	8.91686		0.0337699	0.0407958	0.0370357	0.0479395	0.0354028	0.0443676	0.0424876		8768	12716	3393	20488	6080.5	16602	11940.5		0.721687	0.740437	0.752479	0.738958	0.737083	0.739698	0.745719
ko	173	37.6	15.1842			0.0546622	0.157401	0.077054	0.127765	0.0658581	0.142583	0.102409		6.7285	8.31184	6.93431	8.73443	6.8314	8.52313	7.83437		0.0318753	0.0397042	0.032914	0.0413808	0.0323946	0.0405425	0.0371474		4189	9115	2453	11741	3321	10428	7097		0.722167	0.75525	0.728229	0.7175	0.725198	0.736375	0.722865
ko	174 bis	36.4	14.8192			0.0337399	0.0776018	0.0182196	0.00674798	0.0259797	0.0421749	0.0124838		8.27331	9.72975	7.68567	9.3319	7.97949	9.53082	8.50878		0.0388965	0.0456459	0.0359007	0.043838					4233	23775	5623	20564	4928	22169.5	13093.5		0.687333	0.678521	0.659521	0.682937	0.673427	0.680729	0.671229
ko	176	38.4	15.4258			0.000648264	0.0486198	0	0.113446	0.000324132	0.0810329	0.0567231		6.67576	8.28562	7.3794	7.64276	7.02758	7.96419	7.51108		0.0312679	0.0390174	0.0348266	0.036273	0.0330473	0.0376452	0.0355498		3796	13258	4864	13499	4330	13378.5	9181.5		0.671708	0.693	0.702937	0.726375	0.687323	0.709688	0.714656
	raw
wt	160	42.2	16.5571			2.92	0	0	3.14	1.46	1.57			113.104	131.25	105.833	126.333	109.469	128.792			0.5335	0.615562	0.498208	0.601833	0.515854	0.608698			6317	16244	4408	13135	5362.5	14689.5			0.696896	0.680917	0.693479	0.745375	0.695188	0.713146
wt	163	47.7	18.1505			0.46	1.48	0.65	1.3	0.555	1.39			118.896	137.667	113.229	136.792	116.062	137.229			0.556	0.648208	0.526542	0.645208	0.541271	0.646708			4140	12286	1849	9579	2994.5	10932.5			0.665104	0.693292	0.645583	0.702562	0.655344	0.697927
wt	160	42.8	16.7333			0	2.44	0.16	1.87	0.08	2.155			116	133.938	114.125	140.917	115.062	137.427			0.547688	0.637625	0.537292	0.6695	0.54249	0.653562			5876	19185	8614	16440	7245	17812.5			0.705479	0.740833	0.690937	0.732396	0.698208	0.736615
wt	181	36.8	14.9412			0.06	0.27	0	1.92	0.03	1.095			129.458	151.812	117.812	151.333	123.635	151.573			0.599396	0.709271	0.551104	0.714375	0.57525	0.711823			6584	34513	4737	37342	5660.5	35927.5			0.620708	0.659833	0.665063	0.703542	0.642885	0.681687
ko	174	34.8	14.328			1.28	2.24	1.19	2.19	1.235	2.215			102.208	122.792	111.25	144.271	106.729	133.531			0.483854	0.584521	0.530646	0.686875	0.50725	0.635698			8768	12716	3393	20488	6080.5	16602			0.721687	0.740437	0.752479	0.738958	0.737083	0.739698
ko	173	37.6	15.1842			0.83	2.39	1.17	1.94	1	2.165			102.167	126.208	105.292	132.625	103.729	129.417			0.484	0.602875	0.499771	0.628333	0.491885	0.615604			4189	9115	2453	11741	3321	10428			0.722167	0.75525	0.728229	0.7175	0.725198	0.736375
ko	174 bis	36.4	14.8192			0.5	1.15	0.27	0.1	0.385	0.625			122.604	144.188	113.896	138.292	118.25	141.24			0.576417	0.676437	0.532021	0.649646	0.554219	0.663042			4233	23775	5623	20564	4928	22169.5			0.687333	0.678521	0.659521	0.682937	0.673427	0.680729
ko	176	38.4	15.4258			0.01	0.75	0	1.75	0.005	1.25			102.979	127.812	113.833	117.896	108.406	122.854			0.482333	0.601875	0.537229	0.559542	0.509781	0.580708			3796	13258	4864	13499	4330	13378.5			0.671708	0.693	0.702937	0.726375	0.687323	0.709688

## Sheet: exp 91
														experiment 91 dries cmvb	Exp91	dries gr 3
															TSE PhenoMaster V5.0.1 (2014-5016)
														Box	Animal No.	Weight [g]	Text1	Text2	Text3
														1	160	42.2	hfd	wt
														2	174	34.8	hfd	ko
														3	163	47.7	hfd	wt
														4	173	37.6	hfd	ko
			sum night 0	sum day 1	sum night 1	sum day 2	sum night 2		average night0	average day 1	average night 1	average day 2	average night 2
Box	Parameter													Box	Parameter	2016-08-23 10:09:00	2016-08-23 10:24:00	2016-08-23 10:39:00	2016-08-23 10:54:00	2016-08-23 11:09:00	2016-08-23 11:24:00	2016-08-23 11:39:00	2016-08-23 11:54:00	2016-08-23 12:09:00	2016-08-23 12:24:00	2016-08-23 12:39:00	2016-08-23 12:54:00	2016-08-23 13:09:00	2016-08-23 13:24:00	2016-08-23 13:39:00	2016-08-23 13:54:00	2016-08-23 14:09:00	2016-08-23 14:24:00	2016-08-23 14:39:00	2016-08-23 14:54:00	2016-08-23 15:09:00	2016-08-23 15:24:00	2016-08-23 15:39:00	2016-08-23 15:54:00	2016-08-23 16:09:00	2016-08-23 16:24:00	2016-08-23 16:39:00	2016-08-23 16:54:00	2016-08-23 17:09:00	2016-08-23 17:24:00	2016-08-23 17:39:00	2016-08-23 17:54:00	2016-08-23 18:09:00	2016-08-23 18:24:00
Box1	Flow	[l/min]	19.227	19.254	19.248	19.24	19.225		0.400562	0.401125	0.401	0.400833	0.400521	Box1	Flow	0.403	0.402	0.403	0.403	0.397	0.403	0.402	0.402	0.404	0.403	0.403	0.402	0.401	0.402	0.402	0.398	0.4	0.401	0.401	0.401	0.402	0.403	0.398	0.398	0.401	0.399	0.399	0.4	0.402	0.4	0.399	0.403	0.401	0.402
Box2	Flow		19.208	19.219	19.209	19.222	19.228		0.400167	0.400396	0.400187	0.400458	0.400583	Box2	Flow	0.405	0.397	0.403	0.403	0.401	0.404	0.398	0.403	0.397	0.399	0.401	0.4	0.403	0.402	0.397	0.399	0.399	0.401	0.403	0.402	0.398	0.399	0.403	0.401	0.399	0.401	0.399	0.4	0.4	0.401	0.398	0.401	0.401	0.4
Box3	Flow		19.206	19.215	19.194	19.25	19.205		0.400125	0.400313	0.399875	0.401042	0.400104	Box3	Flow	0.402	0.399	0.402	0.399	0.402	0.401	0.4	0.398	0.402	0.402	0.401	0.402	0.399	0.404	0.399	0.404	0.401	0.403	0.404	0.402	0.402	0.396	0.403	0.405	0.4	0.4	0.404	0.4	0.404	0.406	0.401	0.4	0.399	0.405
Box4	Flow		19.207	19.208	19.222	19.202	19.228		0.400146	0.400167	0.400458	0.400042	0.400583	Box4	Flow	0.398	0.402	0.399	0.397	0.399	0.404	0.402	0.401	0.402	0.402	0.401	0.399	0.401	0.401	0.401	0.398	0.399	0.398	0.402	0.399	0.398	0.398	0.402	0.399	0.397	0.398	0.399	0.401	0.402	0.4	0.401	0.398	0.398	0.402
Box1	Temp	[°C]	1109.7	1152.1	1145.3	1157.2	1164.5		23.1188	24.0021	23.8604	24.1083	24.2604	Box1	Temp	22.8	22.9	22.9	22.9	22.9	22.9	22.9	22.9	22.8	22.9	22.9	22.8	22.9	22.9	22.9	22.8	22.8	22.8	22.8	22.8	22.9	22.9	22.8	22.8	22.8	22.8	22.8	22.8	22.8	22.8	22.9	22.9	23	22.9
Box2	Temp		1134.4	1177.7	1166.1	1182	1184.4		23.6333	24.5354	24.2938	24.625	24.675	Box2	Temp	23.3	23.3	23.4	23.4	23.4	23.4	23.4	23.4	23.4	23.4	23.4	23.4	23.4	23.4	23.4	23.3	23.3	23.3	23.3	23.3	23.4	23.3	23.3	23.3	23.3	23.3	23.3	23.3	23.4	23.4	23.4	23.4	23.5	23.4
Box3	Temp		1093.7	1132.7	1125.9	1137	1145.1		22.7854	23.5979	23.4562	23.6875	23.8562	Box3	Temp	22.5	22.4	22.5	22.5	22.5	22.5	22.5	22.5	22.5	22.5	22.5	22.5	22.5	22.5	22.5	22.4	22.5	22.4	22.4	22.4	22.5	22.5	22.4	22.4	22.4	22.4	22.4	22.5	22.5	22.5	22.5	22.6	22.6	22.6
Box4	Temp		1118.5	1158.3	1147.4	1159.3	1166.7		23.3021	24.1312	23.9042	24.1521	24.3062	Box4	Temp	22.9	23	23	23	23	23	23	23	23	23	23	23	23	23	23	22.9	23	22.9	22.9	23	23	22.9	22.9	22.9	22.9	22.9	22.9	23	23	23	23	23.1	23.1	23
Box1	O2	[%]	977.166	981.65	978.374	983.077	979.026		20.3576	20.451	20.3828	20.4808	20.3964	Box1	O2	20.396	20.217	20.102	20.245	20.274	20.291	20.298	20.309	20.344	20.392	20.424	20.431	20.429	20.429	20.316	20.353	20.421	20.457	20.48	20.48	20.33	20.339	20.351	20.409	20.433	20.454	20.458	20.454	20.488	20.48	20.433	20.364	20.481	20.517
Box2	O2		978.935	983.587	979.581	981.795	975.652		20.3945	20.4914	20.4079	20.4541	20.3261	Box2	O2	20.383	20.22	20.248	20.244	20.281	20.282	20.306	20.32	20.329	20.323	20.366	20.427	20.362	20.385	20.46	20.457	20.452	20.453	20.428	20.427	20.456	20.497	20.491	20.481	20.477	20.446	20.418	20.469	20.488	20.501	20.477	20.482	20.466	20.46
Box3	O2		975.311	980.716	977.02	981.958	977.266		20.319	20.4316	20.3546	20.4575	20.3597	Box3	O2	20.23	20.082	20.074	20.128	20.203	20.232	20.277	20.348	20.377	20.329	20.282	20.33	20.376	20.385	20.402	20.433	20.433	20.392	20.409	20.365	20.308	20.39	20.408	20.406	20.428	20.433	20.428	20.433	20.357	20.253	20.28	20.309	20.356	20.409
Box4	O2		977.052	983.565	978.866	982.989	977.977		20.3553	20.4909	20.393	20.4789	20.3745	Box4	O2	20.297	20.2	20.252	20.252	20.307	20.282	20.329	20.345	20.41	20.478	20.414	20.452	20.474	20.375	20.465	20.466	20.39	20.412	20.483	20.487	20.481	20.48	20.481	20.466	20.404	20.483	20.496	20.465	20.46	20.496	20.481	20.491	20.434	20.473
Box1	CO2	[%]	21.234	17.828	19.779	16.607	20.737		0.442375	0.371417	0.412063	0.345979	0.432021	Box1	CO2	0.315	0.469	0.567	0.502	0.492	0.468	0.456	0.444	0.446	0.408	0.375	0.368	0.365	0.363	0.446	0.431	0.375	0.351	0.325	0.332	0.438	0.452	0.457	0.397	0.37	0.351	0.347	0.351	0.324	0.335	0.369	0.426	0.349	0.314
Box2	CO2		20.42	16.733	20.149	18.661	23.248		0.425417	0.348604	0.419771	0.388771	0.484333	Box2	CO2	0.352	0.493	0.479	0.489	0.471	0.476	0.466	0.457	0.455	0.466	0.423	0.368	0.411	0.403	0.338	0.346	0.356	0.354	0.368	0.367	0.347	0.312	0.311	0.324	0.325	0.35	0.38	0.342	0.325	0.314	0.335	0.344	0.349	0.355
Box3	CO2		21.98	17.879	21.084	16.531	21.159		0.457917	0.372479	0.43925	0.344396	0.440813	Box3	CO2	0.445	0.573	0.585	0.551	0.506	0.489	0.462	0.411	0.39	0.432	0.459	0.424	0.394	0.387	0.379	0.356	0.354	0.384	0.373	0.405	0.445	0.384	0.37	0.373	0.358	0.356	0.356	0.353	0.41	0.479	0.461	0.431	0.409	0.363
Box4	CO2		21.904	16.783	21.019	17.301	21.008		0.456333	0.349646	0.437896	0.360437	0.437667	Box4	CO2	0.414	0.501	0.47	0.47	0.439	0.466	0.431	0.418	0.369	0.326	0.373	0.364	0.343	0.415	0.337	0.342	0.396	0.373	0.316	0.322	0.324	0.33	0.33	0.34	0.394	0.324	0.314	0.339	0.34	0.314	0.318	0.315	0.365	0.33
Box1	dO2	[%]	25.399	21.152	24.42	19.773	23.884		0.529146	0.440667	0.50875	0.411938	0.497583	Box1	dO2	0.36	0.591	0.728	0.602	0.584	0.568	0.568	0.557	0.523	0.476	0.443	0.436	0.444	0.443	0.557	0.52	0.454	0.419	0.398	0.395	0.554	0.547	0.529	0.476	0.45	0.429	0.428	0.433	0.399	0.407	0.451	0.522	0.405	0.37
Box2	dO2		23.633	19.212	23.217	21.058	27.258		0.492354	0.40025	0.483688	0.438708	0.567875	Box2	dO2	0.372	0.587	0.583	0.603	0.577	0.577	0.56	0.547	0.538	0.545	0.501	0.44	0.511	0.486	0.413	0.416	0.422	0.423	0.45	0.448	0.429	0.389	0.389	0.404	0.406	0.437	0.468	0.417	0.398	0.385	0.407	0.405	0.42	0.426
Box3	dO2		27.256	22.085	25.773	20.89	25.644		0.567833	0.460104	0.536937	0.435208	0.53425	Box3	dO2	0.526	0.726	0.756	0.719	0.655	0.627	0.589	0.519	0.49	0.539	0.585	0.537	0.497	0.487	0.471	0.44	0.442	0.484	0.469	0.51	0.576	0.496	0.472	0.478	0.455	0.45	0.458	0.453	0.53	0.634	0.605	0.577	0.53	0.478
Box4	dO2		25.518	19.227	23.924	19.863	24.933		0.531625	0.400562	0.498417	0.413812	0.519438	Box4	dO2	0.458	0.608	0.579	0.595	0.551	0.577	0.537	0.522	0.457	0.39	0.454	0.415	0.398	0.497	0.408	0.407	0.484	0.464	0.395	0.389	0.403	0.406	0.399	0.419	0.479	0.4	0.39	0.421	0.426	0.391	0.403	0.395	0.453	0.414
Box1	dCO2	[%]	19.288	15.761	17.81	14.642	18.787		0.401833	0.328354	0.371042	0.305042	0.391396	Box1	dCO2	0.27	0.414	0.512	0.449	0.442	0.417	0.407	0.396	0.395	0.36	0.326	0.318	0.318	0.314	0.398	0.384	0.327	0.305	0.28	0.288	0.395	0.409	0.414	0.354	0.327	0.308	0.306	0.312	0.284	0.294	0.328	0.385	0.308	0.273
Box2	dCO2		18.472	14.67	18.177	16.698	21.3		0.384833	0.305625	0.378687	0.347875	0.44375	Box2	dCO2	0.307	0.438	0.424	0.436	0.421	0.425	0.418	0.409	0.405	0.418	0.374	0.318	0.363	0.354	0.291	0.298	0.308	0.308	0.322	0.322	0.303	0.269	0.268	0.281	0.282	0.307	0.339	0.303	0.285	0.273	0.294	0.303	0.308	0.315
Box3	dCO2		20.033	15.815	19.111	14.571	19.208		0.417354	0.329479	0.398146	0.303562	0.400167	Box3	dCO2	0.4	0.519	0.53	0.499	0.456	0.438	0.414	0.363	0.34	0.384	0.41	0.374	0.346	0.337	0.331	0.309	0.306	0.339	0.327	0.36	0.402	0.341	0.327	0.329	0.315	0.312	0.315	0.314	0.37	0.438	0.42	0.39	0.368	0.322
Box4	dCO2		19.957	14.715	19.047	15.342	19.056		0.415771	0.306563	0.396813	0.319625	0.397	Box4	dCO2	0.369	0.446	0.416	0.418	0.389	0.415	0.383	0.37	0.319	0.279	0.324	0.314	0.295	0.365	0.29	0.295	0.348	0.328	0.271	0.278	0.281	0.287	0.287	0.297	0.351	0.281	0.273	0.3	0.3	0.273	0.277	0.274	0.324	0.289
Box1	VO2(1)	[ml/h/kg]	153903	128739	149180	120382	143683		3206.31	2682.06	3107.92	2507.96	2993.4	Box1	VO2(1)	2196	3641	4502	3684	3514	3483	3490	3427	3194	2901	2712	2672	2721	2726	3431	3151	2770	2560	2448	2417	3407	3342	3166	2876	2754	2613	2611	2638	2453	2483	2746	3199	2456	2260
Box2	VO2(1)		172503	140929	169368	153353	199109		3593.81	2936.02	3528.5	3194.85	4148.1	Box2	VO2(1)	2719	4292	4344	4494	4269	4299	4102	4055	3914	3985	3693	3260	3826	3614	3045	3076	3114	3130	3356	3335	3171	2897	2919	3020	3018	3257	3455	3085	2950	2873	2997	2987	3108	3146
Box3	VO2(1)		146778	119614	138542	113810	137633		3057.88	2491.96	2886.29	2371.04	2867.35	Box3	VO2(1)	2828	3913	4125	3903	3576	3412	3199	2801	2676	2936	3180	2928	2693	2673	2546	2416	2408	2647	2570	2783	3144	2677	2581	2638	2479	2447	2520	2465	2907	3501	3298	3153	2874	2641
Box4	VO2(1)		172332	130411	161117	134412	169350		3590.25	2716.9	3356.6	2800.25	3528.12	Box4	VO2(1)	3062	4175	3958	4069	3777	4000	3706	3589	3167	2689	3120	2807	2721	3402	2811	2768	3313	3178	2744	2659	2768	2783	2750	2873	3256	2745	2686	2901	2943	2692	2798	2718	3096	2865
Box1	VO2(2)	[ml/h/kg]	69756	58351	67617	54562	65125		1453.25	1215.65	1408.69	1136.71	1356.77	Box1	VO2(2)	995	1650	2041	1670	1593	1579	1582	1553	1448	1315	1229	1211	1233	1236	1555	1428	1255	1160	1109	1096	1544	1515	1435	1303	1248	1184	1183	1196	1112	1125	1245	1450	1113	1024
Box2	VO2(2)		74504	60868	73150	66233	85996		1552.17	1268.08	1523.96	1379.85	1791.58	Box2	VO2(2)	1174	1854	1876	1941	1844	1857	1772	1751	1690	1721	1595	1408	1652	1561	1315	1328	1345	1352	1449	1440	1369	1251	1261	1305	1304	1407	1492	1332	1274	1241	1294	1290	1342	1359
Box3	VO2(2)		68589	55899	64745	53188	64320		1428.94	1164.56	1348.85	1108.08	1340	Box3	VO2(2)	1322	1829	1928	1824	1671	1594	1495	1309	1251	1372	1486	1369	1259	1249	1190	1129	1125	1237	1201	1301	1469	1251	1206	1233	1159	1143	1178	1152	1358	1636	1541	1474	1343	1234
Box4	VO2(2)		75890	57423	70949	59193	74574		1581.04	1196.31	1478.1	1233.19	1553.62	Box4	VO2(2)	1348	1839	1743	1792	1663	1761	1632	1581	1395	1184	1374	1236	1198	1498	1238	1219	1459	1400	1208	1171	1219	1226	1211	1265	1434	1209	1183	1278	1296	1185	1232	1197	1363	1262
Box1	VO2(3)	[ml/h]	6495	5429	6300	5080	6064		135.312	113.104	131.25	105.833	126.333	Box1	VO2(3)	93	154	190	155	148	147	147	145	135	122	114	113	115	115	145	133	117	108	103	102	144	141	134	121	116	110	110	111	103	105	116	135	104	95
Box2	VO2(3)		6004	4906	5894	5340	6925		125.083	102.208	122.792	111.25	144.271	Box2	VO2(3)	95	149	151	156	149	150	143	141	136	139	129	113	133	126	106	107	108	109	117	116	110	101	102	105	105	113	120	107	103	100	104	104	108	109
Box3	VO2(3)		6998	5707	6608	5435	6566		145.792	118.896	137.667	113.229	136.792	Box3	VO2(3)	135	187	197	186	171	163	153	134	128	140	152	140	128	128	121	115	115	126	123	133	150	128	123	126	118	117	120	118	139	167	157	150	137	126
Box4	VO2(3)		6482	4904	6058	5054	6366		135.042	102.167	126.208	105.292	132.625	Box4	VO2(3)	115	157	149	153	142	150	139	135	119	101	117	106	102	128	106	104	125	120	103	100	104	105	103	108	122	103	101	109	111	101	105	102	116	108
Box1	VCO2(1)	[ml/h/kg]	109870	89882	101521	83432	107008		2288.96	1872.54	2115.02	1738.17	2229.33	Box1	VCO2(1)	1547	2368	2938	2577	2500	2394	2327	2263	2270	2061	1863	1816	1810	1795	2279	2173	1860	1738	1596	1642	2254	2341	2343	2005	1865	1748	1733	1773	1622	1673	1859	2207	1755	1557
Box2	VCO2(1)		127475	101298	125406	115307	147081		2655.73	2110.38	2612.62	2402.23	3064.19	Box2	VCO2(1)	2145	3005	2948	3033	2910	2963	2867	2845	2769	2880	2585	2191	2523	2453	1990	2054	2121	2129	2238	2234	2084	1852	1860	1946	1940	2122	2328	2087	1968	1887	2019	2093	2129	2170
Box3	VCO2(1)		100818	79684	96157	73503	96696		2100.38	1660.08	2003.27	1531.31	2014.5	Box3	VCO2(1)	2026	2601	2682	2506	2305	2210	2083	1818	1719	1945	2065	1891	1734	1715	1659	1569	1543	1718	1660	1822	2032	1699	1655	1678	1587	1572	1601	1579	1879	2235	2121	1960	1843	1640
Box4	VCO2(1)		127440	93974	121717	97924	121812		2655	1957.79	2535.77	2040.08	2537.75	Box4	VCO2(1)	2345	2864	2647	2651	2477	2679	2456	2366	2051	1788	2071	1998	1885	2339	1854	1873	2215	2082	1739	1768	1785	1824	1840	1894	2224	1785	1738	1922	1921	1746	1772	1742	2061	1855
Box1	VCO2(2)	[ml/h/kg]	49798	40738	46011	37812	48501		1037.46	848.708	958.562	787.75	1010.44	Box1	VCO2(2)	701	1073	1332	1168	1133	1085	1055	1026	1029	934	845	823	821	813	1033	985	843	788	723	744	1022	1061	1062	909	845	792	785	804	735	758	843	1000	796	706
Box2	VCO2(2)		55060	43750	54164	49807	63525		1147.08	911.458	1128.42	1037.65	1323.44	Box2	VCO2(2)	926	1298	1273	1310	1257	1280	1238	1229	1196	1244	1117	946	1090	1059	859	887	916	920	967	965	900	800	803	840	838	917	1005	902	850	815	872	904	920	937
Box3	VCO2(2)		47119	37239	44935	34347	45186		981.646	775.812	936.146	715.562	941.375	Box3	VCO2(2)	947	1216	1254	1171	1077	1033	973	850	803	909	965	884	810	802	776	733	721	803	776	851	950	794	774	784	742	735	748	738	878	1045	991	916	861	766
Box4	VCO2(2)		56119	41383	53593	43121	53641		1169.15	862.146	1116.52	898.354	1117.52	Box4	VCO2(2)	1033	1261	1165	1167	1091	1180	1082	1042	903	787	912	880	830	1030	817	825	975	917	766	779	786	803	810	834	979	786	765	846	846	769	780	767	908	817
Box1	VCO2(3)	[ml/h]	4637	3791	4281	3517	4518		96.6042	78.9792	89.1875	73.2708	94.125	Box1	VCO2(3)	65	100	124	109	105	101	98	95	96	87	79	77	76	76	96	92	78	73	67	69	95	99	99	85	79	74	73	75	68	71	78	93	74	66
Box2	VCO2(3)		4435	3526	4363	4013	5119		92.3958	73.4583	90.8958	83.6042	106.646	Box2	VCO2(3)	75	105	103	106	101	103	100	99	96	100	90	76	88	85	69	71	74	74	78	78	73	64	65	68	68	74	81	73	68	66	70	73	74	76
Box3	VCO2(3)		4809	3801	4585	3506	4613		100.188	79.1875	95.5208	73.0417	96.1042	Box3	VCO2(3)	97	124	128	120	110	105	99	87	82	93	99	90	83	82	79	75	74	82	79	87	97	81	79	80	76	75	76	75	90	107	101	93	88	78
Box4	VCO2(3)		4796	3532	4578	3684	4583		99.9167	73.5833	95.375	76.75	95.4792	Box4	VCO2(3)	88	108	100	100	93	101	92	89	77	67	78	75	71	88	70	70	83	78	65	66	67	69	69	71	84	67	65	72	72	66	67	66	78	70
Box1	RER	-	34.221	33.451	32.684	33.287	35.778		0.712938	0.696896	0.680917	0.693479	0.745375	Box1	RER	0.704	0.65	0.653	0.699	0.711	0.687	0.667	0.66	0.711	0.711	0.687	0.68	0.665	0.658	0.664	0.69	0.671	0.679	0.652	0.679	0.662	0.701	0.74	0.697	0.677	0.669	0.664	0.672	0.661	0.674	0.677	0.69	0.715	0.689
Box2	RER		35.413	34.641	35.541	36.119	35.47		0.737771	0.721687	0.740437	0.752479	0.738958	Box2	RER	0.789	0.7	0.679	0.675	0.682	0.689	0.699	0.702	0.708	0.723	0.7	0.672	0.66	0.679	0.653	0.668	0.681	0.68	0.667	0.67	0.657	0.639	0.637	0.644	0.643	0.652	0.674	0.677	0.667	0.657	0.674	0.701	0.685	0.69
Box3	RER		33.034	31.925	33.278	30.988	33.723		0.688208	0.665104	0.693292	0.645583	0.702562	Box3	RER	0.716	0.665	0.65	0.642	0.644	0.648	0.651	0.649	0.642	0.663	0.65	0.646	0.644	0.642	0.652	0.65	0.641	0.649	0.646	0.655	0.646	0.635	0.641	0.636	0.64	0.642	0.635	0.641	0.646	0.638	0.643	0.622	0.641	0.621
Box4	RER		35.459	34.664	36.252	34.955	34.44		0.738729	0.722167	0.75525	0.728229	0.7175	Box4	RER	0.766	0.686	0.669	0.652	0.656	0.67	0.663	0.659	0.648	0.665	0.664	0.712	0.693	0.688	0.66	0.677	0.669	0.655	0.634	0.665	0.645	0.655	0.669	0.659	0.683	0.65	0.647	0.662	0.653	0.648	0.633	0.641	0.666	0.647
Box1	H(1)	[kcal/h/kg]	728.051	606.77	700.207	566.694	684.622		15.1677	12.641	14.5876	11.8061	14.263	Box1	H(1)	10.366	16.968	20.993	17.37	16.612	16.376	16.328	16.008	15.098	13.712	12.749	12.54	12.727	12.728	16.041	14.821	12.973	12.012	11.412	11.342	15.921	15.761	15.068	13.551	12.918	12.231	12.206	12.359	11.459	11.636	12.879	15.047	11.621	10.628
Box2	H(1)		820.82	667.439	806.169	731.896	947.353		17.1004	13.905	16.7952	15.2478	19.7365	Box2	H(1)	13.086	20.239	20.379	21.064	20.041	20.221	19.336	19.126	18.488	18.89	17.414	15.272	17.867	16.956	14.203	14.393	14.62	14.689	15.699	15.613	14.8	13.466	13.562	14.055	14.041	15.185	16.189	14.467	13.803	13.409	14.044	14.085	14.603	14.8
Box3	H(1)		689.936	559.521	652.329	529.828	649.358		14.3737	11.6567	13.5902	11.0381	13.5283	Box3	H(1)	13.387	18.299	19.224	18.152	16.643	15.89	14.909	13.051	12.449	13.721	14.815	13.633	12.531	12.433	11.87	11.256	11.195	12.331	11.964	12.985	14.64	12.43	12.004	12.253	11.527	11.382	11.702	11.46	13.533	16.269	15.343	14.595	13.367	12.221
Box4	H(1)		820.118	617.878	769.581	638.035	802.131		17.0858	12.8725	16.0329	13.2924	16.7111	Box4	H(1)	14.66	19.622	18.526	18.967	17.623	18.725	17.322	16.761	14.749	12.576	14.585	13.274	12.811	15.995	13.128	12.981	15.505	14.829	12.737	12.436	12.885	12.985	12.873	13.418	15.292	12.791	12.509	13.561	13.723	12.54	12.987	12.637	14.481	13.343
Box1	H(2)	[kcal/h/kg]	329.981	275.016	317.362	256.85	310.299		6.8746	5.7295	6.61171	5.35104	6.46456	Box1	H(2)	4.698	7.691	9.515	7.873	7.529	7.422	7.4	7.255	6.843	6.215	5.778	5.684	5.768	5.769	7.27	6.717	5.88	5.444	5.172	5.141	7.216	7.143	6.83	6.142	5.855	5.544	5.532	5.601	5.194	5.274	5.837	6.82	5.267	4.817
Box2	H(2)		354.522	288.276	348.196	316.111	409.17		7.38587	6.00575	7.25408	6.58565	8.52437	Box2	H(2)	5.652	8.742	8.802	9.098	8.656	8.734	8.352	8.261	7.985	8.159	7.521	6.596	7.717	7.324	6.134	6.216	6.315	6.344	6.781	6.743	6.392	5.816	5.858	6.071	6.064	6.559	6.992	6.248	5.962	5.791	6.066	6.083	6.307	6.392
Box3	H(2)		322.434	261.483	304.856	247.607	303.47		6.71738	5.44756	6.35117	5.15848	6.32229	Box3	H(2)	6.256	8.552	8.984	8.483	7.778	7.426	6.967	6.099	5.818	6.412	6.924	6.371	5.856	5.81	5.547	5.261	5.232	5.763	5.591	6.068	6.842	5.809	5.61	5.726	5.387	5.319	5.469	5.355	6.325	7.603	7.171	6.821	6.247	5.711
Box4	H(2)		361.138	272.079	338.882	280.959	353.218		7.52371	5.66831	7.06004	5.85331	7.35871	Box4	H(2)	6.456	8.641	8.158	8.352	7.76	8.246	7.628	7.381	6.495	5.538	6.423	5.845	5.641	7.043	5.781	5.716	6.828	6.53	5.609	5.476	5.674	5.718	5.668	5.909	6.734	5.633	5.508	5.971	6.043	5.522	5.719	5.565	6.377	5.876
Box1	H(3)	[kcal/h]	30.726	25.608	29.547	23.914	28.888		0.640125	0.5335	0.615562	0.498208	0.601833	Box1	H(3)	0.437	0.716	0.886	0.733	0.701	0.691	0.689	0.676	0.637	0.579	0.538	0.529	0.537	0.537	0.677	0.625	0.547	0.507	0.482	0.479	0.672	0.665	0.636	0.572	0.545	0.516	0.515	0.522	0.484	0.491	0.544	0.635	0.49	0.448
Box2	H(3)		28.563	23.225	28.057	25.471	32.97		0.595062	0.483854	0.584521	0.530646	0.686875	Box2	H(3)	0.455	0.704	0.709	0.733	0.697	0.704	0.673	0.666	0.643	0.657	0.606	0.531	0.622	0.59	0.494	0.501	0.509	0.511	0.546	0.543	0.515	0.469	0.472	0.489	0.489	0.528	0.563	0.503	0.48	0.467	0.489	0.49	0.508	0.515
Box3	H(3)		32.912	26.688	31.114	25.274	30.97		0.685667	0.556	0.648208	0.526542	0.645208	Box3	H(3)	0.639	0.873	0.917	0.866	0.794	0.758	0.711	0.623	0.594	0.655	0.707	0.65	0.598	0.593	0.566	0.537	0.534	0.588	0.571	0.619	0.698	0.593	0.573	0.584	0.55	0.543	0.558	0.547	0.646	0.776	0.732	0.696	0.638	0.583
Box4	H(3)		30.837	23.232	28.938	23.989	30.16		0.642437	0.484	0.602875	0.499771	0.628333	Box4	H(3)	0.551	0.738	0.697	0.713	0.663	0.704	0.651	0.63	0.555	0.473	0.548	0.499	0.482	0.601	0.494	0.488	0.583	0.558	0.479	0.468	0.484	0.488	0.484	0.505	0.575	0.481	0.47	0.51	0.516	0.472	0.488	0.475	0.544	0.502
Box1	XT+YT	[Cnts]	38154	18679	45329	14738	33446		794.875	389.146	944.354	307.042	696.792	Box1	XT+YT	4279	2970	2379	2303	2055	1679	588	467	580	320	357	248	74	374	1284	125	11	8	12	554	1039	1248	102	18	26	26	127	3	6	111	1123	114	3	14
Box2	XT+YT		43981	22179	34545	11751	48608		916.271	462.062	719.688	244.812	1012.67	Box2	XT+YT	3772	3883	3807	3489	2200	1639	2997	2181	1627	1545	350	169	1196	568	60	304	211	350	275	166	101	50	47	25	14	421	191	23	45	32	285	70	77	206
Box3	XT+YT		48610	14994	37057	6715	28741		1012.71	312.375	772.021	139.896	598.771	Box3	XT+YT	3934	2103	2656	2221	1446	712	349	37	20	1055	1003	296	59	30	20	44	24	37	16	535	656	73	20	35	114	37	26	57	977	1854	1930	1989	419	60
Box4	XT+YT		51959	10354	22939	6335	31736		1082.48	215.708	477.896	131.979	661.167	Box4	XT+YT	4678	4632	3040	2330	1631	2201	902	828	126	32	447	21	28	472	79	89	287	608	8	1	16	4	6	64	528	29	9	29	89	8	28	121	179	10
Box1	XT	[Cnts]	23867	9890	23407	6893	19183		497.229	206.042	487.646	143.604	399.646	Box1	XT	2714	1937	1468	1476	1336	1096	306	108	41	2	0	0	0	16	656	125	9	6	11	292	733	973	98	0	3	18	101	2	4	111	719	113	3	14
Box2	XT		24019	12033	17812	5267	26834		500.396	250.688	371.083	109.729	559.042	Box2	XT	2263	2256	2324	1966	1273	793	1680	1127	852	926	143	104	680	306	50	183	97	214	161	109	55	27	12	15	13	266	91	13	11	16	134	49	61	103
Box3	XT		25837	8441	17996	2854	13344		538.271	175.854	374.917	59.4583	278	Box3	XT	2295	1125	1422	1177	816	422	76	16	10	596	542	81	16	19	13	2	3	13	0	212	247	38	3	9	55	15	15	38	494	979	939	1085	94	26
Box4	XT		27119	6313	12234	3453	16408		564.979	131.521	254.875	71.9375	341.833	Box4	XT	3388	3522	2349	1813	1254	1753	785	687	125	32	400	21	28	399	69	84	241	492	8	1	14	4	6	62	479	29	9	29	83	8	28	112	149	10
Box1	XA	[Cnts]	16698	6317	16244	4408	13135		347.875	131.604	338.417	91.8333	273.646	Box1	XA	2158	1500	1138	1125	1029	810	218	85	25	1	0	0	0	14	466	28	3	1	0	204	503	706	27	0	0	10	69	1	1	58	541	24	0	0
Box2	XA		18315	8768	12716	3393	20488		381.562	182.667	264.917	70.6875	426.833	Box2	XA	1863	1866	1881	1584	1048	617	1298	862	633	724	43	76	511	180	17	126	68	124	64	56	30	13	0	3	3	179	37	3	4	13	54	12	12	37
Box3	XA		18810	4140	12286	1849	9579		391.875	86.25	255.958	38.5208	199.562	Box3	XA	1888	849	1124	883	606	235	18	7	3	421	326	43	10	2	2	0	0	7	0	127	145	5	0	3	35	3	5	16	302	715	684	815	24	6
Box4	XA		20082	4189	9115	2453	11741		418.375	87.2708	189.896	51.1042	244.604	Box4	XA	2775	2884	1897	1429	941	1402	523	487	56	4	273	0	5	259	46	42	150	343	0	0	6	2	2	15	333	5	2	9	63	0	15	73	84	0
Box1	XF	[Cnts]	7169	3573	7163	2485	6048		149.354	74.4375	149.229	51.7708	126	Box1	XF	556	437	330	351	307	286	88	23	16	1	0	0	0	2	190	97	6	5	11	88	230	267	71	0	3	8	32	1	3	53	178	89	3	14
Box2	XF		5704	3265	5096	1874	6346		118.833	68.0208	106.167	39.0417	132.208	Box2	XF	400	390	443	382	225	176	382	265	219	202	100	28	169	126	33	57	29	90	97	53	25	14	12	12	10	87	54	10	7	3	80	37	49	66
Box3	XF		7027	4301	5710	1005	3765		146.396	89.6042	118.958	20.9375	78.4375	Box3	XF	407	276	298	294	210	187	58	9	7	175	216	38	6	17	11	2	3	6	0	85	102	33	3	6	20	12	10	22	192	264	255	270	70	20
Box4	XF		7037	2124	3119	1000	4667		146.604	44.25	64.9792	20.8333	97.2292	Box4	XF	613	638	452	384	313	351	262	200	69	28	127	21	23	140	23	42	91	149	8	1	8	2	4	47	146	24	7	20	20	8	13	39	65	10
Box1	YT	[Cnts]	14287	8789	21922	7845	14263		297.646	183.104	456.708	163.438	297.146	Box1	YT	1565	1033	911	827	719	583	282	359	539	318	357	248	74	358	628	0	2	2	1	262	306	275	4	18	23	8	26	1	2	0	404	1	0	0
Box2	YT		19962	10146	16733	6484	21774		415.875	211.375	348.604	135.083	453.625	Box2	YT	1509	1627	1483	1523	927	846	1317	1054	775	619	207	65	516	262	10	121	114	136	114	57	46	23	35	10	1	155	100	10	34	16	151	21	16	103
Box3	YT		22773	6553	19061	3861	15397		474.438	136.521	397.104	80.4375	320.771	Box3	YT	1639	978	1234	1044	630	290	273	21	10	459	461	215	43	11	7	42	21	24	16	323	409	35	17	26	59	22	11	19	483	875	991	904	325	34
Box4	YT		24840	4041	10705	2882	15328		517.5	84.1875	223.021	60.0417	319.333	Box4	YT	1290	1110	691	517	377	448	117	141	1	0	47	0	0	73	10	5	46	116	0	0	2	0	0	2	49	0	0	0	6	0	0	9	30	0
Box1	YA	[Cnts]	8854	4949	13113	3055	8886		184.458	103.104	273.188	63.6458	185.125	Box1	YA	1177	742	650	553	479	381	158	37	153	0	2	2	0	45	360	0	0	0	0	149	153	146	1	0	0	1	10	0	0	0	269	0	0	0
Box2	YA		13670	6251	10506	2832	14394		284.792	130.229	218.875	59	299.875	Box2	YA	1149	1246	1121	1159	663	615	985	777	558	413	35	27	369	120	6	71	36	72	21	20	11	6	0	0	0	72	19	4	1	7	33	3	5	5
Box3	YA		15500	3488	12422	1899	10175		322.917	72.6667	258.792	39.5625	211.979	Box3	YA	1274	727	924	756	424	156	189	12	4	315	282	101	21	0	5	18	9	15	4	198	236	8	1	12	21	7	1	6	300	640	697	608	126	18
Box4	YA		17489	2413	7551	1827	10710		364.354	50.2708	157.312	38.0625	223.125	Box4	YA	1000	792	466	344	232	293	67	90	0	0	33	0	0	50	4	2	28	76	0	0	0	0	0	1	24	0	0	0	2	0	0	0	2	0
Box1	YF	[Cnts]	5433	3840	8809	4790	5377		113.188	80	183.521	99.7917	112.021	Box1	YF	388	291	261	274	240	202	124	322	386	318	355	246	74	313	268	0	2	2	1	113	153	129	3	18	23	7	16	1	2	0	135	1	0	0
Box2	YF		6292	3895	6227	3652	7380		131.083	81.1458	129.729	76.0833	153.75	Box2	YF	360	381	362	364	264	231	332	277	217	206	172	38	147	142	4	50	78	64	93	37	35	17	35	10	1	83	81	6	33	9	118	18	11	98
Box3	YF		7273	3065	6639	1962	5222		151.521	63.8542	138.312	40.875	108.792	Box3	YF	365	251	310	288	206	134	84	9	6	144	179	114	22	11	2	24	12	9	12	125	173	27	16	14	38	15	10	13	183	235	294	296	199	16
Box4	YF		7351	1628	3154	1055	4618		153.146	33.9167	65.7083	21.9792	96.2083	Box4	YF	290	318	225	173	145	155	50	51	1	0	14	0	0	23	6	3	18	40	0	0	2	0	0	1	25	0	0	0	4	0	0	9	28	0
Box1	Z	[Cnts]	2157	340	3738	379	2530		44.9375	7.08333	77.875	7.89583	52.7083	Box1	Z	174	205	168	137	130	61	46	4	9	0	0	0	0	14	46	0	0	0	0	34	13	7	4	0	0	0	0	0	0	0	51	0	0	0
Box2	Z		7460	1128	4644	685	4426		155.417	23.5	96.75	14.2708	92.2083	Box2	Z	387	362	451	286	282	415	201	237	237	85	8	39	225	19	0	31	35	55	4	26	33	0	0	0	0	70	0	0	0	4	31	0	0	0
Box3	Z		7872	442	5311	411	5023		164	9.20833	110.646	8.5625	104.646	Box3	Z	131	148	127	90	52	20	2	2	0	34	45	2	0	0	0	0	0	2	0	18	34	0	0	0	0	0	0	0	19	172	151	77	0	0
Box4	Z		7810	528	4585	577	6555		162.708	11	95.5208	12.0208	136.562	Box4	Z	278	267	403	295	238	285	111	37	6	0	36	0	0	36	2	13	53	29	0	0	0	0	0	0	10	0	0	0	3	0	0	8	0	0
Box1	CenT	[Cnts]	12973	4076	13374	2401	9590		270.271	84.9167	278.625	50.0208	199.792	Box1	CenT	2228	1359	958	1040	788	621	248	93	11	0	0	0	0	21	287	0	0	0	0	157	189	288	0	0	0	0	18	0	0	0	389	0	0	0
Box2	CenT		16253	6324	11514	3374	25245		338.604	131.75	239.875	70.2917	525.938	Box2	CenT	1937	2047	2023	1508	1088	441	1050	686	401	446	0	31	449	59	0	76	32	33	0	7	0	0	0	0	0	126	0	0	0	3	43	0	0	0
Box3	CenT		18759	1600	9432	1303	8684		390.812	33.3333	196.5	27.1458	180.917	Box3	CenT	1197	453	637	419	288	11	0	0	0	245	88	14	0	0	0	0	0	1	0	65	59	0	0	0	7	0	0	0	246	390	479	557	0	0
Box4	CenT		20319	3456	9179	2338	12033		423.312	72	191.229	48.7083	250.688	Box4	CenT	1922	2860	1550	1307	724	931	351	246	0	0	200	0	0	199	32	35	99	243	0	0	0	0	0	0	207	0	0	0	49	0	0	32	30	0
Box1	CenA	[Cnts]	9396	2828	10015	1789	6948		195.75	58.9167	208.646	37.2708	144.75	Box1	CenA	1757	1043	739	768	604	439	174	64	6	0	0	0	0	16	229	0	0	0	0	121	130	219	0	0	0	0	10	0	0	0	288	0	0	0
Box2	CenA		12922	4765	8856	2586	19366		269.208	99.2708	184.5	53.875	403.458	Box2	CenA	1567	1668	1624	1210	876	360	816	547	335	366	0	26	350	44	0	61	24	27	0	6	0	0	0	0	0	101	0	0	0	3	24	0	0	0
Box3	CenA		14447	1257	7361	960	6678		300.979	26.1875	153.354	20	139.125	Box3	CenA	1017	383	542	349	235	8	0	0	0	202	58	5	0	0	0	0	0	1	0	49	52	0	0	0	5	0	0	0	201	323	369	447	0	0
Box4	CenA		15799	2644	7146	1780	9264		329.146	55.0833	148.875	37.0833	193	Box4	CenA	1562	2309	1266	1040	554	752	274	192	0	0	159	0	0	162	24	29	85	184	0	0	0	0	0	0	172	0	0	0	43	0	0	26	20	0
Box1	CenF	[Cnts]	3577	1248	3359	612	2642		74.5208	26	69.9792	12.75	55.0417	Box1	CenF	471	316	219	272	184	182	74	29	5	0	0	0	0	5	58	0	0	0	0	36	59	69	0	0	0	0	8	0	0	0	101	0	0	0
Box2	CenF		3331	1559	2658	788	5879		69.3958	32.4792	55.375	16.4167	122.479	Box2	CenF	370	379	399	298	212	81	234	139	66	80	0	5	99	15	0	15	8	6	0	1	0	0	0	0	0	25	0	0	0	0	19	0	0	0
Box3	CenF		4312	343	2071	343	2006		89.8333	7.14583	43.1458	7.14583	41.7917	Box3	CenF	180	70	95	70	53	3	0	0	0	43	30	9	0	0	0	0	0	0	0	16	7	0	0	0	2	0	0	0	45	67	110	110	0	0
Box4	CenF		4520	812	2033	558	2769		94.1667	16.9167	42.3542	11.625	57.6875	Box4	CenF	360	551	284	267	170	179	77	54	0	0	41	0	0	37	8	6	14	59	0	0	0	0	0	0	35	0	0	0	6	0	0	6	10	0
Box1	PerT	[Cnts]	25181	14603	31955	12337	23856		524.604	304.229	665.729	257.021	497	Box1	PerT	2051	1611	1421	1263	1267	1058	340	374	569	320	357	248	74	353	997	125	11	8	12	397	850	960	102	18	26	26	109	3	6	111	734	114	3	14
Box2	PerT		27728	15855	23031	8377	23363		577.667	330.312	479.812	174.521	486.729	Box2	PerT	1835	1836	1784	1981	1112	1198	1947	1495	1226	1099	350	138	747	509	60	228	179	317	275	159	101	50	47	25	14	295	191	23	45	29	242	70	77	206
Box3	PerT		29851	13394	27625	5412	20057		621.896	279.042	575.521	112.75	417.854	Box3	PerT	2737	1650	2019	1802	1158	701	349	37	20	810	915	282	59	30	20	44	24	36	16	470	597	73	20	35	107	37	26	57	731	1464	1451	1432	419	60
Box4	PerT		31640	6898	13760	3997	19703		659.167	143.708	286.667	83.2708	410.479	Box4	PerT	2756	1772	1490	1023	907	1270	551	582	126	32	247	21	28	273	47	54	188	365	8	1	16	4	6	64	321	29	9	29	40	8	28	89	149	10
Box1	PerA	[Cnts]	16156	8438	19342	5674	15073		336.583	175.792	402.958	118.208	314.021	Box1	PerA	1578	1199	1049	910	904	752	202	58	172	1	2	2	0	43	597	28	3	1	0	232	526	633	28	0	0	11	69	1	1	58	522	24	0	0
Box2	PerA		19063	10254	14366	3639	15516		397.146	213.625	299.292	75.8125	323.25	Box2	PerA	1445	1444	1378	1533	835	872	1467	1092	856	771	78	77	530	256	23	136	80	169	85	70	41	19	0	3	3	150	56	7	5	17	63	15	17	42
Box3	PerA		19863	6371	17347	2788	13076		413.812	132.729	361.396	58.0833	272.417	Box3	PerA	2145	1193	1506	1290	795	383	207	19	7	534	550	139	31	2	7	18	9	21	4	276	329	13	1	15	51	10	6	22	401	1032	1012	976	150	24
Box4	PerA		21772	3958	9520	2500	13187		453.583	82.4583	198.333	52.0833	274.729	Box4	PerA	2213	1367	1097	733	619	943	316	385	56	4	147	0	5	147	26	15	93	235	0	0	6	2	2	16	185	5	2	9	22	0	15	47	66	0
Box1	PerF	[Cnts]	9025	6165	12613	6663	8783		188.021	128.438	262.771	138.812	182.979	Box1	PerF	473	412	372	353	363	306	138	316	397	319	355	246	74	310	400	97	8	7	12	165	324	327	74	18	26	15	40	2	5	53	212	90	3	14
Box2	PerF		8665	5601	8665	4738	7847		180.521	116.688	180.521	98.7083	163.479	Box2	PerF	390	392	406	448	277	326	480	403	370	328	272	61	217	253	37	92	99	148	190	89	60	31	47	22	11	145	135	16	40	12	179	55	60	164
Box3	PerF		9988	7023	10278	2624	6981		208.083	146.312	214.125	54.6667	145.438	Box3	PerF	592	457	513	512	363	318	142	18	13	276	365	143	28	28	13	26	15	15	12	194	268	60	19	20	56	27	20	35	330	432	439	456	269	36
Box4	PerF		9868	2940	4240	1497	6516		205.583	61.25	88.3333	31.1875	135.75	Box4	PerF	543	405	393	290	288	327	235	197	70	28	100	21	23	126	21	39	95	130	8	1	10	2	4	48	136	24	7	20	18	8	13	42	83	10
Box1	DistK	[cm]	6945894	10720287	15257132	19536680	22399048		144706	223339	317857	407014	466647	Box1	DistK	9951	16838	22118	27607	32463	36007	37424	37934	39452	39455	39482	39496	39496	39845	46612	47553	47622	47658	47805	49184	52400	56091	56540	56894	57848	58388	58719	58728	58748	59309	61960	62406	62412	62510
Box2	DistK		6189226	9571345	12108056	14451129	17124792		128942	199403	252251	301065	356766	Box2	DistK	7130	14830	22194	28859	33116	36316	41859	46051	49087	52215	52869	53398	55766	57097	57243	57954	58454	59361	60252	61311	61563	61665	62605	62688	62776	63831	64531	64591	64761	64837	65568	66116	68490	69281
Box3	DistK		7798519	31663595	56815856	60623141	63123425		162469	659658	1.18366e+06	1.26298e+06	1.31507e+06	Box3	DistK	7431	12907	19686	25095	28953	31321	33139	33249	33487	35806	39966	42277	42567	42782	42822	43263	43328	43418	43722	45074	47067	48595	48894	48992	50194	50425	50503	51011	54039	58664	62846	74054	76457	76982
Box4	DistK		8036499	11051795	12986019	14333270	16399706		167427	230246	270542	298610	341661	Box4	DistK	11264	23244	31778	38817	44738	51532	55497	59217	60196	63029	68542	69431	70278	73519	73820	74974	76296	78672	78773	78792	78908	78923	78975	79725	82286	83126	83215	83387	83646	83678	83907	84430	86084	86215
Box1	DistD	[cm]	123240	58053	141157	38204	88112		2567.5	1209.44	2940.77	795.917	1835.67	Box1	DistD	9951	6887	5279	5489	4856	3544	1416	510	1518	4	27	14	0	349	6767	941	69	36	146	1379	3216	3691	449	354	954	540	331	9	20	561	2651	446	6	98
Box2	DistD		86697	51845	73583	26819	100775		1806.19	1080.1	1532.98	558.729	2099.48	Box2	DistD	7130	7700	7365	6665	4256	3201	5543	4193	3036	3128	653	529	2368	1330	146	711	500	907	891	1060	252	102	940	83	88	1055	700	60	170	76	731	548	2375	791
Box3	DistD		130018	914302	122986	23720	82945		2708.71	19048	2562.21	494.167	1728.02	Box3	DistD	7431	5475	6780	5409	3858	2368	1819	110	238	2319	4160	2311	290	216	40	441	64	91	304	1352	1993	1528	299	98	1202	231	78	508	3028	4626	4182	11208	2403	525
Box4	DistD		118524	29711	48745	12913	76127		2469.25	618.979	1015.52	269.021	1585.98	Box4	DistD	11264	11979	8534	7039	5921	6793	3965	3720	979	2834	5513	888	847	3241	301	1154	1322	2376	101	19	116	15	52	750	2561	840	90	172	259	31	230	523	1655	131
Box1	Speed	[cm/s]	134	60	156	39	100		2.79167	1.25	3.25	0.8125	2.08333	Box1	Speed	11	8	6	6	5	4	2	1	2	0	0	0	0	0	8	1	0	0	0	2	4	4	0	0	1	1	0	0	0	1	3	0	0	0
Box2	Speed		97	56	80	29	112		2.02083	1.16667	1.66667	0.604167	2.33333	Box2	Speed	8	9	8	7	5	4	6	5	3	3	1	1	3	1	0	1	1	1	1	1	0	0	1	0	0	1	1	0	0	0	1	1	3	1
Box3	Speed		140	1012	135	24	90		2.91667	21.0833	2.8125	0.5	1.875	Box3	Speed	8	6	8	6	4	3	2	0	0	3	5	3	0	0	0	0	0	0	0	2	2	2	0	0	1	0	0	1	3	5	5	12	3	1
Box4	Speed		128	30	53	14	86		2.66667	0.625	1.10417	0.291667	1.79167	Box4	Speed	13	13	9	8	7	8	4	4	1	3	6	1	1	4	0	1	1	3	0	0	0	0	0	1	3	1	0	0	0	0	0	1	2	0
Box1	Drink	[ml]	9.14	11.26	14.16	16.1	16.93		11.2	14.05	16.09	16.88	18.95	Box1	Drink	0.54	1.05	1.59	2.09	2.59	2.95	3.45	3.9	4.33	4.72	5.11	5.48	5.83	6.15	6.38	6.63	6.86	7.07	7.26	7.42	7.57	7.71	7.85	7.97	8.1	8.21	8.31	8.4	8.49	8.59	8.76	8.76	8.8	8.83
Box2	Drink		0.14	13.35	20.15	20.15	20.15		13.03	20.15	20.15	20.15	20.15	Box2	Drink	0.02	0.03	0.04	0.06	0.06	0.06	0.06	0.07	0.07	0.08	0.08	0.08	0.08	0.09	0.09	0.09	0.09	0.1	0.1	0.1	0.11	0.11	0.11	0.11	0.11	0.12	0.12	0.12	0.12	0.12	0.12	0.13	0.13	0.13
Box3	Drink		0.09	1.48	1.52	2.56	2.72		1.48	1.51	2.56	2.72	3.86	Box3	Drink	0.01	0.01	0.01	0.02	0.06	0.06	0.06	0.06	0.06	0.06	0.06	0.06	0.06	0.06	0.06	0.06	0.06	0.06	0.06	0.06	0.06	0.06	0.06	0.06	0.06	0.06	0.06	0.06	0.06	0.07	0.08	0.08	0.08	0.08
Box4	Drink		0.1	2.35	2.66	4.49	4.88		2.35	2.66	4.48	4.87	6.79	Box4	Drink	0.02	0.03	0.03	0.04	0.04	0.04	0.04	0.04	0.04	0.05	0.05	0.05	0.05	0.05	0.05	0.05	0.06	0.06	0.06	0.06	0.07	0.07	0.07	0.07	0.1	0.1	0.1	0.1	0.1	0.1	0.1	0.1	0.1	0.1
Box1	Feed	[g]	2.92	4.92	7.84	7.84	7.84		4.92	7.84	7.84	7.84	10.98	Box1	Feed	1.81	1.97	1.97	1.97	1.97	1.97	1.97	1.97	1.97	1.97	1.97	1.97	1.97	1.97	1.97	1.97	1.97	1.97	1.97	1.97	1.97	2.7	2.73	2.83	2.83	2.83	2.83	2.83	2.83	2.83	2.92	2.92	2.92	2.92
Box2	Feed		0.45	2.56	3.84	6.08	7.33		2.52	3.84	6.08	7.27	9.52	Box2	Feed	0.25	0.25	0.25	0.25	0.25	0.25	0.25	0.25	0.25	0.25	0.25	0.25	0.25	0.25	0.25	0.25	0.25	0.25	0.25	0.25	0.25	0.25	0.25	0.25	0.25	0.25	0.25	0.25	0.25	0.25	0.25	0.25	0.25	0.25
Box3	Feed		0.34	2.08	2.54	4.02	4.67		2.08	2.54	4.02	4.67	5.97	Box3	Feed	0.17	0.34	0.34	0.34	0.34	0.34	0.34	0.34	0.34	0.34	0.34	0.34	0.34	0.34	0.34	0.34	0.34	0.34	0.34	0.34	0.34	0.34	0.34	0.34	0.34	0.34	0.34	0.34	0.34	0.34	0.34	0.34	0.34	0.34
Box4	Feed		0.31	2.79	3.62	6.01	7.18		2.79	3.62	6.01	7.18	9.12	Box4	Feed	0.25	0.25	0.25	0.25	0.25	0.25	0.25	0.25	0.25	0.25	0.25	0.25	0.25	0.25	0.25	0.25	0.25	0.25	0.25	0.25	0.25	0.25	0.25	0.25	0.25	0.25	0.25	0.25	0.25	0.25	0.25	0.25	0.25	0.25
				consumed		consumed
		[ml]	2.06	2.79	1.93	0.78	2.02
			12.89	6.8	0	0	0
			1.39	0.03	1.04	0.16	1.14
			2.25	0.31	1.82	0.38	1.91
		[g]	2	2.92	0	0	3.14
			2.07	1.28	2.24	1.19	2.19
			1.74	0.46	1.48	0.65	1.3
			2.48	0.83	2.39	1.17	1.94
[truncated: 254 more columns]

## Sheet: exp 92
														experiment 92 dries cmvb gr 4	Exp92
															TSE PhenoMaster V5.0.1 (2014-5016)
														Box	Animal No.	Weight [g]	Text1	Text2	Text3
														1	160	42.8	hfd	wt
														2	174	36.4	hfd	ko
														3	181	36.8	hfd	wt
														4	176	38.4	hfd	ko
			sum night 0	sum day 1	sum night 1	sum day 2	sum night 2		average night0	average day 1	average night 1	average day 2	average night 2
Box	Parameter													Box	Parameter	2016-08-30 10:09:00	2016-08-30 10:24:00	2016-08-30 10:39:00	2016-08-30 10:54:00	2016-08-30 11:09:00	2016-08-30 11:24:00	2016-08-30 11:39:00	2016-08-30 11:54:00	2016-08-30 12:09:00	2016-08-30 12:24:00	2016-08-30 12:39:00	2016-08-30 12:54:00	2016-08-30 13:09:00	2016-08-30 13:24:00	2016-08-30 13:39:00	2016-08-30 13:54:00	2016-08-30 14:09:00	2016-08-30 14:24:00	2016-08-30 14:39:00	2016-08-30 14:54:00	2016-08-30 15:09:00	2016-08-30 15:24:00	2016-08-30 15:39:00	2016-08-30 15:54:00	2016-08-30 16:09:00	2016-08-30 16:24:00	2016-08-30 16:39:00	2016-08-30 16:54:00	2016-08-30 17:09:00	2016-08-30 17:24:00	2016-08-30 17:39:00	2016-08-30 17:54:00	2016-08-30 18:09:00	2016-08-30 18:24:00
Box1	Flow	[l/min]	19.234	19.207	19.238	19.233	19.233		0.400708	0.400146	0.400792	0.400687	0.400687	Box1	Flow	0.403	0.4	0.4	0.401	0.402	0.401	0.396	0.4	0.398	0.402	0.396	0.403	0.399	0.403	0.401	0.405	0.4	0.399	0.4	0.404	0.4	0.399	0.403	0.401	0.402	0.402	0.399	0.4	0.401	0.402	0.399	0.4	0.401	0.403
Box2	Flow		19.236	19.2	19.21	19.219	19.205		0.40075	0.4	0.400208	0.400396	0.400104	Box2	Flow	0.4	0.4	0.399	0.401	0.401	0.402	0.401	0.404	0.399	0.399	0.402	0.4	0.402	0.399	0.403	0.4	0.402	0.402	0.402	0.398	0.398	0.403	0.397	0.4	0.398	0.401	0.401	0.404	0.399	0.402	0.397	0.4	0.404	0.4
Box3	Flow		19.23	19.247	19.27	19.22	19.23		0.400625	0.400979	0.401458	0.400417	0.400625	Box3	Flow	0.402	0.402	0.398	0.4	0.398	0.404	0.397	0.397	0.402	0.403	0.397	0.401	0.4	0.398	0.4	0.4	0.398	0.402	0.399	0.398	0.404	0.399	0.403	0.399	0.404	0.402	0.396	0.396	0.405	0.402	0.405	0.395	0.395	0.406
Box4	Flow		19.229	19.22	19.21	19.241	19.24		0.400604	0.400417	0.400208	0.400854	0.400833	Box4	Flow	0.398	0.398	0.402	0.397	0.399	0.402	0.398	0.403	0.401	0.398	0.4	0.396	0.404	0.4	0.397	0.402	0.4	0.402	0.402	0.404	0.403	0.402	0.403	0.402	0.399	0.403	0.403	0.396	0.401	0.398	0.396	0.398	0.4	0.399
Box1	Temp	[°C]	1030.1	1018.4	1009.2	1003	1010		21.4604	21.2167	21.025	20.8958	21.0417	Box1	Temp	23.5	23.4	23.4	23.3	23.3	23.5	23.3	22.9	22.6	22.5	22.3	22.1	22	21.9	21.7	21.5	21.3	21.4	21.5	21.6	21.6	21.7	21.6	21.7	21.7	21.7	21.8	21.7	21.7	21.6	21.6	21.7	21.6	21.6
Box2	Temp		1061.6	1048.4	1042.9	1033.7	1038.1		22.1167	21.8417	21.7271	21.5354	21.6271	Box2	Temp	23.9	23.8	23.7	23.7	23.8	24	23.7	23.4	23.2	23	22.8	22.7	22.6	22.5	22.4	22.2	22.2	22.1	22.2	22.2	22.3	22.3	22.3	22.3	22.3	22.3	22.4	22.3	22.4	22.4	22.4	22.4	22.3	22.3
Box3	Temp		1002.9	986.5	973.7	971.1	979.3		20.8937	20.5521	20.2854	20.2313	20.4021	Box3	Temp	22.9	22.9	22.8	22.8	22.9	23	22.2	21.6	21.4	21.3	21.1	21.1	21	20.9	20.8	20.7	20.6	20.7	20.8	21	21	21	21	21.1	21.1	21.1	21.2	21.2	21.3	21.3	21.3	21.3	21.3	21.3
Box4	Temp		1026.2	1012.3	1004	1000.3	1004.1		21.3792	21.0896	20.9167	20.8396	20.9188	Box4	Temp	23.3	23.2	23.1	23.1	23.3	23.3	22.6	22.2	21.9	21.7	21.7	21.6	21.5	21.4	21.3	21.2	21.2	21.2	21.3	21.4	21.5	21.5	21.5	21.5	21.6	21.6	21.7	21.7	21.7	21.8	21.8	21.8	21.8	21.8
Box1	O2	[%]	976.787	979.982	976.492	980.47	975.403		20.3497	20.4163	20.3436	20.4265	20.3209	Box1	O2	20.417	20.25	20.201	20.28	20.306	20.312	20.344	20.482	20.308	20.281	20.386	20.452	20.434	20.481	20.586	20.521	20.478	20.282	20.356	20.424	20.413	20.434	20.46	20.461	20.461	20.407	20.385	20.488	20.499	20.5	20.482	20.456	20.386	20.427
Box2	O2		974.352	978.823	974.892	980.655	976.146		20.299	20.3921	20.3102	20.4303	20.3364	Box2	O2	20.401	20.279	20.273	20.274	20.287	20.284	20.29	20.289	20.323	20.404	20.356	20.306	20.357	20.406	20.37	20.349	20.406	20.399	20.416	20.413	20.351	20.358	20.4	20.422	20.386	20.407	20.433	20.413	20.438	20.433	20.461	20.458	20.445	20.369
Box3	O2		971.133	977.952	973.669	979.898	973.617		20.2319	20.374	20.2848	20.4145	20.2837	Box3	O2	20.305	20.222	20.253	20.28	20.321	20.233	20.459	20.328	20.31	20.337	20.431	20.337	20.354	20.357	20.352	20.437	20.433	20.445	20.434	20.433	20.377	20.477	20.392	20.414	20.461	20.467	20.459	20.461	20.461	20.467	20.357	20.427	20.461	20.481
Box4	O2		981.036	982.581	977.856	980.487	979.775		20.4383	20.4704	20.372	20.4268	20.412	Box4	O2	20.17	20.182	20.238	20.283	20.308	20.281	20.395	20.314	20.389	20.458	20.487	20.512	20.481	20.402	20.44	20.44	20.48	20.461	20.481	20.461	20.443	20.46	20.481	20.481	20.407	20.379	20.391	20.439	20.427	20.458	20.44	20.467	20.437	20.435
Box1	CO2	[%]	21.366	18.26	21.603	17.578	22.483		0.445125	0.380417	0.450062	0.366208	0.468396	Box1	CO2	0.292	0.437	0.491	0.444	0.435	0.443	0.429	0.315	0.46	0.483	0.398	0.351	0.354	0.316	0.24	0.289	0.322	0.474	0.437	0.384	0.377	0.36	0.335	0.339	0.335	0.378	0.414	0.344	0.331	0.322	0.32	0.349	0.4	0.391
Box2	CO2		22.292	18.716	21.414	16.834	20.796		0.464417	0.389917	0.446125	0.350708	0.43325	Box2	CO2	0.324	0.438	0.45	0.453	0.444	0.447	0.466	0.489	0.462	0.395	0.415	0.447	0.407	0.37	0.394	0.407	0.364	0.372	0.357	0.364	0.428	0.41	0.374	0.359	0.392	0.394	0.382	0.386	0.366	0.365	0.347	0.337	0.349	0.405
Box3	CO2		23.632	17.918	21.793	17.486	23.16		0.492333	0.373292	0.454021	0.364292	0.4825	Box3	CO2	0.392	0.465	0.452	0.445	0.415	0.48	0.33	0.425	0.435	0.414	0.354	0.418	0.404	0.4	0.399	0.332	0.343	0.333	0.344	0.349	0.391	0.328	0.382	0.361	0.332	0.325	0.328	0.323	0.326	0.326	0.398	0.348	0.321	0.312
Box4	CO2		16.747	15.704	19.575	17.783	18.976		0.348896	0.327167	0.407813	0.370479	0.395333	Box4	CO2	0.488	0.492	0.462	0.435	0.428	0.451	0.376	0.432	0.38	0.34	0.31	0.292	0.317	0.376	0.358	0.362	0.326	0.351	0.334	0.349	0.363	0.349	0.329	0.329	0.371	0.393	0.385	0.345	0.36	0.334	0.342	0.319	0.342	0.356
Box1	dO2	[%]	25.187	21.77	25.29	21.333	26.571		0.524729	0.453542	0.526875	0.444437	0.553562	Box1	dO2	0.339	0.551	0.623	0.555	0.532	0.528	0.508	0.378	0.553	0.586	0.48	0.413	0.433	0.385	0.28	0.344	0.388	0.584	0.508	0.442	0.454	0.434	0.411	0.408	0.412	0.466	0.488	0.385	0.375	0.379	0.397	0.419	0.487	0.447
Box2	dO2		27.62	22.928	26.888	21.148	25.824		0.575417	0.477667	0.560167	0.440583	0.538	Box2	dO2	0.355	0.523	0.551	0.562	0.551	0.556	0.562	0.571	0.537	0.463	0.509	0.559	0.51	0.461	0.496	0.517	0.461	0.467	0.448	0.453	0.517	0.509	0.471	0.448	0.487	0.466	0.44	0.46	0.436	0.446	0.419	0.417	0.428	0.504
Box3	dO2		30.844	23.794	28.11	21.899	28.359		0.642583	0.495708	0.585625	0.456229	0.590812	Box3	dO2	0.451	0.579	0.571	0.556	0.516	0.607	0.393	0.532	0.55	0.53	0.435	0.528	0.512	0.51	0.514	0.428	0.434	0.422	0.431	0.434	0.491	0.39	0.479	0.456	0.412	0.406	0.414	0.412	0.413	0.412	0.523	0.448	0.412	0.392
Box4	dO2		20.937	19.169	23.923	21.313	22.195		0.436187	0.399354	0.498396	0.444021	0.462396	Box4	dO2	0.586	0.619	0.586	0.552	0.53	0.559	0.457	0.546	0.471	0.409	0.378	0.353	0.386	0.464	0.426	0.426	0.386	0.405	0.383	0.405	0.425	0.407	0.39	0.388	0.466	0.494	0.482	0.434	0.447	0.42	0.439	0.408	0.435	0.439
Box1	dCO2	[%]	19.532	16.385	19.783	15.765	20.608		0.406917	0.341354	0.412146	0.328437	0.429333	Box1	dCO2	0.251	0.392	0.448	0.401	0.389	0.393	0.378	0.267	0.415	0.44	0.356	0.31	0.311	0.275	0.201	0.25	0.283	0.435	0.399	0.346	0.336	0.321	0.295	0.299	0.296	0.338	0.375	0.303	0.293	0.283	0.282	0.311	0.361	0.352
Box2	dCO2		20.455	16.847	19.593	15.017	18.926		0.426146	0.350979	0.408187	0.312854	0.394292	Box2	dCO2	0.284	0.393	0.407	0.41	0.398	0.397	0.414	0.441	0.418	0.352	0.372	0.406	0.364	0.329	0.355	0.367	0.325	0.333	0.318	0.326	0.387	0.37	0.334	0.318	0.353	0.353	0.343	0.345	0.328	0.327	0.308	0.298	0.31	0.366
Box3	dCO2		21.795	16.044	19.973	15.67	21.279		0.454063	0.33425	0.416104	0.326458	0.443312	Box3	dCO2	0.352	0.42	0.409	0.402	0.369	0.43	0.278	0.377	0.39	0.371	0.312	0.377	0.361	0.359	0.36	0.292	0.304	0.293	0.306	0.31	0.351	0.288	0.342	0.32	0.293	0.285	0.289	0.282	0.287	0.287	0.359	0.309	0.282	0.274
Box4	dCO2		14.911	13.828	17.747	15.97	17.099		0.310646	0.288083	0.369729	0.332708	0.356229	Box4	dCO2	0.448	0.447	0.419	0.392	0.382	0.401	0.324	0.385	0.335	0.297	0.267	0.252	0.275	0.335	0.319	0.322	0.287	0.312	0.295	0.31	0.323	0.309	0.289	0.288	0.332	0.352	0.346	0.304	0.322	0.295	0.304	0.281	0.303	0.317
Box1	VO2(1)	[ml/h/kg]	149835	130065	150266	128059	158044		3121.56	2709.69	3130.54	2667.9	3292.58	Box1	VO2(1)	2040	3330	3753	3347	3208	3171	3010	2286	3288	3525	2844	2486	2602	2343	1693	2099	2334	3485	3010	2649	2721	2598	2499	2459	2496	2818	2899	2282	2233	2278	2393	2508	2925	2668
Box2	VO2(1)		194955	161704	190071	150218	182342		4061.56	3368.83	3959.81	3129.54	3798.79	Box2	VO2(1)	2460	3668	3879	3977	3909	3968	3977	4030	3746	3237	3613	3950	3633	3258	3547	3672	3291	3330	3202	3188	3618	3626	3319	3178	3433	3281	3077	3271	3054	3164	2934	2958	3059	3561
Box3	VO2(1)		217094	168932	198061	153695	197413		4522.79	3519.42	4126.27	3201.98	4112.77	Box3	VO2(1)	3128	4063	3984	3891	3600	4305	2744	3710	3884	3756	3029	3718	3603	3569	3613	3032	3037	2983	3016	3029	3472	2717	3388	3195	2924	2874	2880	2878	2951	2919	3739	3122	2874	2806
Box4	VO2(1)		141009	128723	159767	142329	147420		2937.69	2681.73	3328.48	2965.19	3071.25	Box4	VO2(1)	3871	4130	3960	3683	3548	3767	3060	3709	3182	2724	2550	2352	2616	3115	2812	2851	2573	2698	2550	2720	2840	2723	2630	2605	3127	3340	3259	2897	3003	2823	2935	2746	2941	2934
Box1	VO2(2)	[ml/h/kg]	68151	59156	68347	58246	71886		1419.81	1232.42	1423.9	1213.46	1497.62	Box1	VO2(2)	928	1515	1707	1522	1459	1442	1369	1040	1496	1603	1294	1131	1184	1066	770	955	1062	1585	1369	1205	1238	1182	1136	1118	1136	1282	1319	1038	1016	1036	1088	1141	1330	1213
Box2	VO2(2)		85153	70627	83021	65614	79646		1774.02	1471.4	1729.6	1366.96	1659.29	Box2	VO2(2)	1074	1602	1694	1737	1707	1733	1737	1760	1636	1414	1578	1725	1587	1423	1549	1604	1438	1454	1399	1393	1580	1584	1450	1388	1500	1433	1344	1429	1334	1382	1282	1292	1336	1555
Box3	VO2(2)		95082	73987	86744	67318	86462		1980.88	1541.4	1807.17	1402.46	1801.29	Box3	VO2(2)	1370	1779	1745	1704	1577	1886	1202	1625	1701	1645	1327	1628	1578	1563	1583	1328	1330	1307	1321	1327	1521	1190	1484	1399	1281	1259	1261	1261	1292	1278	1638	1368	1259	1229
Box4	VO2(2)		62420	56981	70724	63003	65261		1300.42	1187.1	1473.42	1312.56	1359.6	Box4	VO2(2)	1714	1828	1753	1630	1571	1668	1355	1642	1408	1206	1129	1041	1158	1379	1245	1262	1139	1194	1129	1204	1257	1206	1164	1153	1384	1479	1443	1282	1329	1250	1299	1216	1302	1299
Box1	VO2(3)	[ml/h]	6411	5568	6429	5478	6764		133.562	116	133.938	114.125	140.917	Box1	VO2(3)	87	143	161	143	137	136	129	98	141	151	122	106	111	100	72	90	100	149	129	113	116	111	107	105	107	121	124	98	96	97	102	107	125	114
Box2	VO2(3)		7095	5885	6921	5467	6638		147.812	122.604	144.188	113.896	138.292	Box2	VO2(3)	90	134	141	145	142	144	145	147	136	118	132	144	132	119	129	134	120	121	117	116	132	132	121	116	125	119	112	119	111	115	107	108	111	130
Box3	VO2(3)		7986	6214	7287	5655	7264		166.375	129.458	151.812	117.812	151.333	Box3	VO2(3)	115	150	147	143	132	158	101	137	143	138	111	137	133	131	133	112	112	110	111	111	128	100	125	118	108	106	106	106	109	107	138	115	106	103
Box4	VO2(3)		5417	4943	6135	5464	5659		112.854	102.979	127.812	113.833	117.896	Box4	VO2(3)	149	159	152	141	136	145	118	142	122	105	98	90	100	120	108	109	99	104	98	104	109	105	101	100	120	128	125	111	115	108	113	105	113	113
Box1	VCO2(1)	[ml/h/kg]	109702	91904	111149	88543	115729		2285.46	1914.67	2315.6	1844.65	2411.02	Box1	VCO2(1)	1419	2198	2514	2254	2191	2212	2098	1498	2319	2481	1976	1748	1740	1555	1128	1417	1588	2430	2237	1956	1885	1795	1668	1679	1667	1903	2102	1702	1647	1597	1575	1742	2028	1992
Box2	VCO2(1)		135116	111050	129234	99105	124810		2814.92	2313.54	2692.38	2064.69	2600.21	Box2	VCO2(1)	1870	2588	2681	2708	2633	2634	2740	2938	2751	2312	2467	2678	2412	2167	2364	2423	2154	2204	2112	2133	2539	2459	2182	2101	2318	2335	2270	2297	2153	2166	2016	1969	2067	2414
Box3	VCO2(1)		142374	104894	130733	102315	138992		2966.12	2185.29	2723.6	2131.56	2895.67	Box3	VCO2(1)	2304	2754	2654	2626	2397	2831	1803	2440	2559	2435	2019	2466	2358	2333	2345	1909	1971	1920	1988	2014	2307	1877	2249	2081	1933	1867	1864	1821	1900	1884	2370	1995	1819	1813
Box4	VCO2(1)		93325	86506	110979	100029	107091		1944.27	1802.21	2312.06	2083.94	2231.06	Box4	VCO2(1)	2787	2780	2637	2431	2382	2516	2020	2424	2102	1844	1673	1557	1732	2092	1978	2026	1793	1958	1854	1959	2029	1942	1820	1809	2068	2213	2178	1885	2013	1837	1877	1748	1896	1977
Box1	VCO2(2)	[ml/h/kg]	49898	41801	50556	40274	52640		1039.54	870.854	1053.25	839.042	1096.67	Box1	VCO2(2)	645	1000	1143	1025	997	1006	954	681	1055	1129	899	795	792	707	513	645	722	1105	1017	890	858	817	759	764	758	866	956	774	749	726	717	792	922	906
Box2	VCO2(2)		59019	48503	56451	43286	54518		1229.56	1010.48	1176.06	901.792	1135.79	Box2	VCO2(2)	817	1130	1171	1183	1150	1151	1197	1283	1202	1010	1078	1170	1053	947	1032	1058	941	963	922	932	1109	1074	953	918	1012	1020	991	1003	941	946	880	860	903	1054
Box3	VCO2(2)		62355	45945	57261	44816	60875		1299.06	957.188	1192.94	933.667	1268.23	Box3	VCO2(2)	1009	1206	1162	1150	1050	1240	790	1069	1121	1067	884	1080	1033	1022	1027	836	863	841	871	882	1010	822	985	911	847	818	817	798	832	825	1038	874	797	794
Box4	VCO2(2)		41311	38297	49129	44279	47403		860.646	797.854	1023.52	922.479	987.562	Box4	VCO2(2)	1234	1231	1167	1076	1054	1114	894	1073	930	816	741	689	767	926	876	897	794	867	821	867	898	860	805	801	916	980	964	834	891	813	831	774	839	875
Box1	VCO2(3)	[ml/h]	4693	3928	4759	3789	4951		97.7708	81.8333	99.1458	78.9375	103.146	Box1	VCO2(3)	61	94	108	96	94	95	90	64	99	106	85	75	74	67	48	61	68	104	96	84	81	77	71	72	71	81	90	73	70	68	67	75	87	85
Box2	VCO2(3)		4917	4042	4703	3606	4542		102.438	84.2083	97.9792	75.125	94.625	Box2	VCO2(3)	68	94	98	99	96	96	100	107	100	84	90	97	88	79	86	88	78	80	77	78	92	90	79	76	84	85	83	84	78	79	73	72	75	88
Box3	VCO2(3)		5240	3864	4810	3764	5117		109.167	80.5	100.208	78.4167	106.604	Box3	VCO2(3)	85	101	98	97	88	104	66	90	94	90	74	91	87	86	86	70	73	71	73	74	85	69	83	77	71	69	69	67	70	69	87	73	67	67
Box4	VCO2(3)		3583	3323	4257	3838	4116		74.6458	69.2292	88.6875	79.9583	85.75	Box4	VCO2(3)	107	107	101	93	91	97	78	93	81	71	64	60	67	80	76	78	69	75	71	75	78	75	70	69	79	85	84	72	77	71	72	67	73	76
Box1	RER	-	35.133	33.863	35.56	33.165	35.155		0.731937	0.705479	0.740833	0.690937	0.732396	Box1	RER	0.696	0.66	0.67	0.674	0.683	0.697	0.697	0.655	0.705	0.704	0.695	0.703	0.669	0.664	0.666	0.675	0.68	0.697	0.743	0.738	0.693	0.691	0.668	0.683	0.668	0.675	0.725	0.746	0.738	0.701	0.658	0.695	0.693	0.747
Box2	RER		33.189	32.992	32.569	31.657	32.781		0.691438	0.687333	0.678521	0.659521	0.682937	Box2	RER	0.76	0.705	0.691	0.681	0.674	0.664	0.689	0.729	0.734	0.714	0.683	0.678	0.664	0.665	0.666	0.66	0.655	0.662	0.659	0.669	0.702	0.678	0.657	0.661	0.675	0.711	0.738	0.702	0.705	0.685	0.687	0.666	0.676	0.678
Box3	RER		31.57	29.794	31.672	31.923	33.77		0.657708	0.620708	0.659833	0.665063	0.703542	Box3	RER	0.737	0.678	0.666	0.675	0.666	0.658	0.657	0.658	0.659	0.648	0.666	0.663	0.654	0.654	0.649	0.63	0.649	0.644	0.659	0.665	0.664	0.691	0.664	0.651	0.661	0.65	0.647	0.633	0.644	0.645	0.634	0.639	0.633	0.646
Box4	RER		31.738	32.242	33.264	33.741	34.866		0.661208	0.671708	0.693	0.702937	0.726375	Box4	RER	0.72	0.673	0.666	0.66	0.671	0.668	0.66	0.653	0.661	0.677	0.656	0.662	0.662	0.672	0.703	0.71	0.697	0.726	0.727	0.72	0.714	0.713	0.692	0.694	0.662	0.662	0.668	0.651	0.67	0.651	0.639	0.636	0.644	0.674
Box1	H(1)	[kcal/h/kg]	711.824	614.207	715.132	602.613	750.862		14.8297	12.796	14.8986	12.5544	15.643	Box1	H(1)	9.609	15.556	17.572	15.683	15.066	14.945	14.184	10.664	15.524	16.636	13.395	11.732	12.181	10.954	7.918	9.839	10.955	16.422	14.336	12.602	12.808	12.224	11.692	11.548	11.682	13.212	13.749	10.877	10.621	10.743	11.174	11.809	13.77	12.716
Box2	H(1)		917.755	760.083	892.002	701.617	856.652		19.1199	15.8351	18.5834	14.617	17.8469	Box2	H(1)	11.762	17.319	18.251	18.671	18.316	18.552	18.703	19.133	17.804	15.314	16.968	18.529	16.984	15.235	16.592	17.149	15.353	15.559	14.955	14.923	17.068	17.011	15.493	14.846	16.095	15.514	14.636	15.43	14.416	14.864	13.793	13.833	14.343	16.703
Box3	H(1)		1013.03	781.768	925.139	718.887	931.731		21.1049	16.2868	19.2737	14.9768	19.4111	Box3	H(1)	14.876	19.056	18.637	18.238	16.838	20.098	12.81	17.318	18.136	17.497	14.171	17.379	16.809	16.647	16.833	14.058	14.149	13.881	14.084	14.164	16.235	12.782	15.841	14.892	13.663	13.392	13.411	13.357	13.73	13.587	17.356	14.511	13.338	13.066
Box4	H(1)		658.932	602.974	752.364	671.536	699.432		13.7278	12.562	15.6742	13.9903	14.5715	Box4	H(1)	18.338	19.35	18.524	17.202	16.617	17.629	14.294	17.299	14.863	12.774	11.901	10.991	12.227	14.589	13.272	13.478	12.124	12.8	12.1	12.887	13.438	12.881	12.377	12.267	14.609	15.611	15.252	13.502	14.06	13.157	13.644	12.757	13.688	13.751
Box1	H(2)	[kcal/h/kg]	323.769	279.369	325.269	274.093	341.521		6.74519	5.82019	6.77644	5.71027	7.11502	Box1	H(2)	4.37	7.076	7.993	7.133	6.853	6.797	6.452	4.85	7.061	7.567	6.093	5.336	5.54	4.982	3.601	4.475	4.983	7.469	6.521	5.732	5.826	5.56	5.318	5.253	5.314	6.009	6.254	4.948	4.831	4.886	5.082	5.371	6.263	5.784
Box2	H(2)		400.869	331.998	389.623	306.461	374.18		8.35144	6.91662	8.11715	6.3846	7.79542	Box2	H(2)	5.137	7.565	7.972	8.155	8	8.103	8.169	8.357	7.776	6.689	7.412	8.093	7.418	6.655	7.247	7.491	6.706	6.796	6.532	6.518	7.455	7.43	6.767	6.485	7.03	6.777	6.393	6.74	6.297	6.493	6.025	6.042	6.265	7.296
Box3	H(2)		443.695	342.406	405.2	314.865	408.084		9.24365	7.13346	8.44167	6.55969	8.50175	Box3	H(2)	6.516	8.346	8.163	7.988	7.375	8.803	5.611	7.585	7.943	7.663	6.207	7.612	7.362	7.291	7.373	6.157	6.197	6.08	6.169	6.204	7.111	5.598	6.938	6.523	5.984	5.865	5.874	5.85	6.014	5.951	7.602	6.356	5.842	5.723
Box4	H(2)		291.69	266.92	333.05	297.276	309.616		6.07688	5.56083	6.93854	6.19325	6.45033	Box4	H(2)	8.118	8.566	8.2	7.615	7.356	7.804	6.328	7.658	6.58	5.655	5.268	4.865	5.413	6.458	5.875	5.966	5.367	5.666	5.356	5.705	5.949	5.702	5.479	5.43	6.467	6.911	6.751	5.977	6.224	5.824	6.04	5.647	6.059	6.087
Box1	H(3)	[kcal/h]	30.468	26.289	30.606	25.79	32.136		0.63475	0.547688	0.637625	0.537292	0.6695	Box1	H(3)	0.411	0.666	0.752	0.671	0.645	0.64	0.607	0.456	0.664	0.712	0.573	0.502	0.521	0.469	0.339	0.421	0.469	0.703	0.614	0.539	0.548	0.523	0.5	0.494	0.5	0.565	0.588	0.466	0.455	0.46	0.478	0.505	0.589	0.544
Box2	H(3)		33.403	27.668	32.469	25.537	31.183		0.695896	0.576417	0.676437	0.532021	0.649646	Box2	H(3)	0.428	0.63	0.664	0.68	0.667	0.675	0.681	0.696	0.648	0.557	0.618	0.674	0.618	0.555	0.604	0.624	0.559	0.566	0.544	0.543	0.621	0.619	0.564	0.54	0.586	0.565	0.533	0.562	0.525	0.541	0.502	0.504	0.522	0.608
Box3	H(3)		37.278	28.771	34.045	26.453	34.29		0.776625	0.599396	0.709271	0.551104	0.714375	Box3	H(3)	0.547	0.701	0.686	0.671	0.62	0.74	0.471	0.637	0.667	0.644	0.522	0.64	0.619	0.613	0.619	0.517	0.521	0.511	0.518	0.521	0.597	0.47	0.583	0.548	0.503	0.493	0.494	0.492	0.505	0.5	0.639	0.534	0.491	0.481
Box4	H(3)		25.3	23.152	28.89	25.787	26.858		0.527083	0.482333	0.601875	0.537229	0.559542	Box4	H(3)	0.704	0.743	0.711	0.661	0.638	0.677	0.549	0.664	0.571	0.491	0.457	0.422	0.47	0.56	0.51	0.518	0.466	0.492	0.465	0.495	0.516	0.495	0.475	0.471	0.561	0.599	0.586	0.518	0.54	0.505	0.524	0.49	0.526	0.528
Box1	XT+YT	[Cnts]	37673	15790	49213	22220	43360		784.854	328.958	1025.27	462.917	903.333	Box1	XT+YT	4953	3972	3229	2340	1461	521	189	1033	1746	926	63	118	39	32	123	12	1061	1036	118	13	30	27	100	98	213	1117	86	38	11	8	7	676	209	31
Box2	XT+YT		72948	12736	59875	17241	55002		1519.75	265.333	1247.4	359.188	1145.88	Box2	XT+YT	4892	4687	4165	3003	2722	3409	2983	2942	1636	2818	1370	1146	89	109	405	327	60	12	0	190	712	319	35	315	147	78	65	115	318	95	73	22	302	599
Box3	XT+YT		154617	17647	80475	12642	82958		3221.19	367.646	1676.56	263.375	1728.29	Box3	XT+YT	5228	4220	3471	2532	2492	1642	1598	1243	1014	296	821	1114	1269	120	542	1	0	21	127	4	464	864	97	10	40	11	39	21	31	206	88	7	0	117
Box4	XT+YT		46758	10363	33170	11893	33124		974.125	215.896	691.042	247.771	690.083	Box4	XT+YT	4003	2577	2374	1405	1037	488	197	1276	1213	61	5	61	31	449	152	0	4	15	17	13	53	117	18	11	302	863	113	1	82	0	15	0	25	313
Box1	XT	[Cnts]	20024	8728	27028	12534	23032		417.167	181.833	563.083	261.125	479.833	Box1	XT	2948	2189	1725	1316	899	218	98	508	856	483	7	40	3	6	66	0	555	675	105	9	15	4	13	26	113	625	56	13	1	3	1	372	134	7
Box2	XT		39532	6978	32230	8583	27907		823.583	145.375	671.458	178.812	581.396	Box2	XT	3021	2752	2232	1671	1388	1830	1502	1465	896	1765	928	726	75	39	266	232	37	5	0	87	371	141	10	193	54	12	25	31	159	51	28	5	182	342
Box3	XT		85423	8625	44059	6776	47194		1779.65	179.688	917.896	141.167	983.208	Box3	XT	3180	2598	1975	1238	1272	785	867	651	680	180	384	518	715	81	322	1	0	16	81	4	247	469	74	10	34	10	27	9	16	142	49	5	0	77
Box4	XT		26307	6397	19026	7770	19361		548.062	133.271	396.375	161.875	403.354	Box4	XT	2389	1519	1295	742	555	241	96	760	657	35	2	19	8	253	78	0	1	6	8	4	20	64	0	3	130	471	42	0	35	0	8	0	21	234
Box1	XA	[Cnts]	13979	5876	19185	8614	16440		291.229	122.417	399.688	179.458	342.5	Box1	XA	2364	1720	1321	1005	665	142	42	367	614	307	2	16	0	3	36	0	378	466	78	2	9	1	4	16	53	424	22	6	0	0	1	209	47	3
Box2	XA		30496	4233	23775	5623	20564		635.333	88.1875	495.312	117.146	428.417	Box2	XA	2468	2234	1780	1259	1071	1430	1169	1156	676	1386	671	531	36	29	207	136	25	1	0	42	275	87	5	117	18	5	2	7	111	24	16	2	98	202
Box3	XA		70854	6584	34513	4737	37342		1476.12	137.167	719.021	98.6875	777.958	Box3	XA	2627	2100	1581	973	975	556	659	500	510	105	256	372	518	0	217	0	0	7	61	2	139	309	7	2	7	3	14	1	0	97	2	2	0	59
Box4	XA		19773	3796	13258	4864	13499		411.938	79.0833	276.208	101.333	281.229	Box4	XA	2011	1231	1020	528	431	176	70	621	500	6	0	11	1	202	59	0	1	3	2	2	6	53	0	3	88	300	23	0	22	0	2	0	14	118
Box1	XF	[Cnts]	6045	2852	7843	3920	6592		125.938	59.4167	163.396	81.6667	137.333	Box1	XF	584	469	404	311	234	76	56	141	242	176	5	24	3	3	30	0	177	209	27	7	6	3	9	10	60	201	34	7	1	3	0	163	87	4
Box2	XF		9036	2745	8455	2960	7343		188.25	57.1875	176.146	61.6667	152.979	Box2	XF	553	518	452	412	317	400	333	309	220	379	257	195	39	10	59	96	12	4	0	45	96	54	5	76	36	7	23	24	48	27	12	3	84	140
Box3	XF		14569	2041	9546	2039	9852		303.521	42.5208	198.875	42.4792	205.25	Box3	XF	553	498	394	265	297	229	208	151	170	75	128	146	197	81	105	1	0	9	20	2	108	160	67	8	27	7	13	8	16	45	47	3	0	18
Box4	XF		6534	2601	5768	2906	5862		136.125	54.1875	120.167	60.5417	122.125	Box4	XF	378	288	275	214	124	65	26	139	157	29	2	8	7	51	19	0	0	3	6	2	14	11	0	0	42	171	19	0	13	0	6	0	7	116
Box1	YT	[Cnts]	17649	7062	22185	9686	20328		367.688	147.125	462.188	201.792	423.5	Box1	YT	2005	1783	1504	1024	562	303	91	525	890	443	56	78	36	26	57	12	506	361	13	4	15	23	87	72	100	492	30	25	10	5	6	304	75	24
Box2	YT		33416	5758	27645	8658	27095		696.167	119.958	575.938	180.375	564.479	Box2	YT	1871	1935	1933	1332	1334	1579	1481	1477	740	1053	442	420	14	70	139	95	23	7	0	103	341	178	25	122	93	66	40	84	159	44	45	17	120	257
Box3	YT		69194	9022	36416	5866	35764		1441.54	187.958	758.667	122.208	745.083	Box3	YT	2048	1622	1496	1294	1220	857	731	592	334	116	437	596	554	39	220	0	0	5	46	0	217	395	23	0	6	1	12	12	15	64	39	2	0	40
Box4	YT		20451	3966	14144	4123	13763		426.062	82.625	294.667	85.8958	286.729	Box4	YT	1614	1058	1079	663	482	247	101	516	556	26	3	42	23	196	74	0	3	9	9	9	33	53	18	8	172	392	71	1	47	0	7	0	4	79
Box1	YA	[Cnts]	11748	4043	15306	6140	13663		244.75	84.2292	318.875	127.917	284.646	Box1	YA	1572	1362	1173	759	377	148	31	311	634	276	18	38	11	8	7	4	312	173	6	0	5	16	40	36	42	296	5	14	0	1	0	165	17	3
Box2	YA		23765	2834	19112	4874	18254		495.104	59.0417	398.167	101.542	380.292	Box2	YA	1431	1469	1464	1010	1007	1212	1080	1091	487	751	275	242	5	22	80	41	6	0	0	29	206	73	0	46	52	3	0	21	83	23	27	9	43	139
Box3	YA		53160	5594	26201	3287	26116		1107.5	116.542	545.854	68.4792	544.083	Box3	YA	1576	1235	1105	954	909	613	493	431	245	92	301	365	371	14	142	0	0	3	32	0	121	242	3	0	2	0	10	8	5	32	13	2	0	29
Box4	YA		13795	1764	8556	1946	8833		287.396	36.75	178.25	40.5417	184.021	Box4	YA	1224	785	805	438	272	123	51	336	343	0	2	7	0	122	48	0	0	0	0	0	0	27	0	2	100	191	2	0	8	0	0	0	0	9
Box1	YF	[Cnts]	5901	3019	6879	3546	6665		122.938	62.8958	143.312	73.875	138.854	Box1	YF	433	421	331	265	185	155	60	214	256	167	38	40	25	18	50	8	194	188	7	4	10	7	47	36	58	196	25	11	10	4	6	139	58	21
Box2	YF		9651	2924	8533	3784	8841		201.062	60.9167	177.771	78.8333	184.188	Box2	YF	440	466	469	322	327	367	401	386	253	302	167	178	9	48	59	54	17	7	0	74	135	105	25	76	41	63	40	63	76	21	18	8	77	118
Box3	YF		16034	3428	10215	2579	9648		334.042	71.4167	212.812	53.7292	201	Box3	YF	472	387	391	340	311	244	238	161	89	24	136	231	183	25	78	0	0	2	14	0	96	153	20	0	4	1	2	4	10	32	26	0	0	11
Box4	YF		6656	2202	5588	2177	4930		138.667	45.875	116.417	45.3542	102.708	Box4	YF	390	273	274	225	210	124	50	180	213	26	1	35	23	74	26	0	3	9	9	9	33	26	18	6	72	201	69	1	39	0	7	0	4	70
Box1	Z	[Cnts]	3674	372	5941	2184	5022		76.5417	7.75	123.771	45.5	104.625	Box1	Z	439	333	267	112	79	12	0	45	58	89	0	3	0	0	0	0	19	5	0	0	0	0	0	0	0	8	0	0	0	0	0	23	0	0
Box2	Z		11684	601	10992	1387	8938		243.417	12.5208	229	28.8958	186.208	Box2	Z	640	476	408	380	290	354	213	301	166	119	109	2	5	10	52	34	3	0	0	14	59	31	0	20	0	0	0	0	8	4	2	0	0	56
Box3	Z		20384	3464	9048	643	9387		424.667	72.1667	188.5	13.3958	195.562	Box3	Z	369	337	324	235	169	125	114	81	6	1	159	50	12	2	72	0	0	1	3	0	53	69	0	0	0	0	0	0	0	1	0	0	0	2
Box4	Z		6784	573	4607	560	4211		141.333	11.9375	95.9792	11.6667	87.7292	Box4	Z	205	229	187	99	93	33	29	101	90	0	0	4	0	33	35	0	0	0	6	0	5	6	0	0	40	22	0	0	4	0	0	0	0	14
Box1	CenT	[Cnts]	13820	7124	20844	8803	16427		287.917	148.417	434.25	183.396	342.229	Box1	CenT	2368	1749	1305	1028	592	71	1	360	452	208	0	0	0	0	0	0	326	419	0	0	0	0	0	0	8	449	0	0	0	0	0	157	0	0
Box2	CenT		29086	2890	21838	4661	19487		605.958	60.2083	454.958	97.1042	405.979	Box2	CenT	2875	2587	2101	1073	1387	1193	1186	1211	730	1708	935	861	81	95	243	205	46	12	0	56	253	166	29	153	23	3	0	3	97	23	16	0	0	148
Box3	CenT		66019	6109	36469	3784	37180		1375.4	127.271	759.771	78.8333	774.583	Box3	CenT	3207	2426	1640	795	704	294	592	341	493	87	143	245	621	0	139	0	0	2	41	0	81	243	0	0	0	0	0	0	0	88	0	0	0	53
Box4	CenT		15492	2236	11991	2861	13239		322.75	46.5833	249.812	59.6042	275.812	Box4	CenT	1779	1047	804	321	282	141	54	565	344	0	0	0	0	168	34	0	0	0	0	0	0	38	0	5	34	218	0	0	23	0	0	0	0	21
Box1	CenA	[Cnts]	10108	4749	15398	6465	12676		210.583	98.9375	320.792	134.688	264.083	Box1	CenA	1919	1388	1045	780	444	59	1	286	343	157	0	0	0	0	0	0	254	304	0	0	0	0	0	0	8	329	0	0	0	0	0	113	0	0
Box2	CenA		23276	2165	17109	3559	14966		484.917	45.1042	356.438	74.1458	311.792	Box2	CenA	2289	2038	1667	843	1078	943	930	928	532	1324	610	563	36	41	162	99	22	1	0	26	194	92	2	84	18	2	0	1	79	16	13	0	0	89
Box3	CenA		55360	5016	28475	3110	30186		1153.33	104.5	593.229	64.7917	628.875	Box3	CenA	2586	1923	1285	636	578	238	469	281	381	74	116	204	462	0	117	0	0	1	34	0	70	179	0	0	0	0	0	0	0	75	0	0	0	43
Box4	CenA		12207	1690	9069	2080	9560		254.312	35.2083	188.938	43.3333	199.167	Box4	CenA	1468	852	664	244	226	111	43	443	280	0	0	0	0	137	29	0	0	0	0	0	0	36	0	4	27	155	0	0	17	0	0	0	0	16
Box1	CenF	[Cnts]	3712	2375	5446	2338	3751		77.3333	49.4792	113.458	48.7083	78.1458	Box1	CenF	449	361	260	248	148	12	0	74	109	51	0	0	0	0	0	0	72	115	0	0	0	0	0	0	0	120	0	0	0	0	0	44	0	0
Box2	CenF		5810	725	4729	1102	4521		121.042	15.1042	98.5208	22.9583	94.1875	Box2	CenF	586	549	434	230	309	250	256	283	198	384	325	298	45	54	81	106	24	11	0	30	59	74	27	69	5	1	0	2	18	7	3	0	0	59
Box3	CenF		10659	1093	7994	674	6994		222.062	22.7708	166.542	14.0417	145.708	Box3	CenF	621	503	355	159	126	56	123	60	112	13	27	41	159	0	22	0	0	1	7	0	11	64	0	0	0	0	0	0	0	13	0	0	0	10
Box4	CenF		3285	546	2922	781	3679		68.4375	11.375	60.875	16.2708	76.6458	Box4	CenF	311	195	140	77	56	30	11	122	64	0	0	0	0	31	5	0	0	0	0	0	0	2	0	1	7	63	0	0	6	0	0	0	0	5
Box1	PerT	[Cnts]	23853	8666	28369	13417	26933		496.938	180.542	591.021	279.521	561.104	Box1	PerT	2585	2223	1924	1312	869	450	188	673	1294	718	63	118	39	32	123	12	735	617	118	13	30	27	100	98	205	668	86	38	11	8	7	519	209	31
Box2	PerT		43862	9846	38037	12580	35515		913.792	205.125	792.438	262.083	739.896	Box2	PerT	2017	2100	2064	1930	1335	2216	1797	1731	906	1110	435	285	8	14	162	122	14	0	0	134	459	153	6	162	124	75	65	112	221	72	57	22	302	451
Box3	PerT		88598	11538	44006	8858	45778		1845.79	240.375	916.792	184.542	953.708	Box3	PerT	2021	1794	1831	1737	1788	1348	1006	902	521	209	678	869	648	120	403	1	0	19	86	4	383	621	97	10	40	11	39	21	31	118	88	7	0	64
Box4	PerT		31266	8127	21179	9032	19885		651.375	169.312	441.229	188.167	414.271	Box4	PerT	2224	1530	1570	1084	755	347	143	711	869	61	5	61	31	281	118	0	4	15	17	13	53	79	18	6	268	645	113	1	59	0	15	0	25	292
Box1	PerA	[Cnts]	15619	5170	19093	8289	17427		325.396	107.708	397.771	172.688	363.062	Box1	PerA	2017	1694	1449	984	598	231	72	392	905	426	20	54	11	11	43	4	436	335	84	2	14	17	44	52	87	391	27	20	0	1	1	261	64	6
Box2	PerA		30985	4902	25778	6938	23852		645.521	102.125	537.042	144.542	496.917	Box2	PerA	1610	1665	1577	1426	1000	1699	1319	1319	631	813	336	210	5	10	125	78	9	0	0	45	287	68	3	79	52	6	2	27	115	31	30	11	141	252
Box3	PerA		68654	7162	32239	4914	33272		1430.29	149.208	671.646	102.375	693.167	Box3	PerA	1617	1412	1401	1291	1306	931	683	650	374	123	441	533	427	14	242	0	0	9	59	2	190	372	10	2	9	3	24	9	5	54	15	4	0	45
Box4	PerA		21361	3870	12745	4730	12772		445.021	80.625	265.521	98.5417	266.083	Box4	PerA	1767	1164	1161	722	477	188	78	514	563	6	2	18	1	187	78	0	1	3	2	2	6	44	0	1	161	336	25	0	13	0	2	0	14	111
Box1	PerF	[Cnts]	8234	3496	9276	5128	9506		171.542	72.8333	193.25	106.833	198.042	Box1	PerF	568	529	475	328	271	219	116	281	389	292	43	64	28	21	80	8	299	282	34	11	16	10	56	46	118	277	59	18	11	7	6	258	145	25
Box2	PerF		12877	4944	12259	5642	11663		268.271	103	255.396	117.542	242.979	Box2	PerF	407	435	487	504	335	517	478	412	275	297	99	75	3	4	37	44	5	0	0	89	172	85	3	83	72	69	63	85	106	41	27	11	161	199
Box3	PerF		19944	4376	11767	3944	12506		415.5	91.1667	245.146	82.1667	260.542	Box3	PerF	404	382	430	446	482	417	323	252	147	86	237	336	221	106	161	1	0	10	27	2	193	249	87	8	31	8	15	12	26	64	73	3	0	19
Box4	PerF		9905	4257	8434	4302	7113		206.354	88.6875	175.708	89.625	148.188	Box4	PerF	457	366	409	362	278	159	65	197	306	55	3	43	30	94	40	0	3	12	15	11	47	35	18	5	107	309	88	1	46	0	13	0	11	181
Box1	DistK	[cm]	4811628	7667598	11019581	14709914	18604926		100242	159742	229575	306457	387603	Box1	DistK	8609	15909	22336	26821	29597	31265	31830	34211	37939	40648	40883	41302	41625	41649	41949	41955	44726	47042	47473	47494	47623	47702	48412	48792	49348	52830	53015	53130	53361	53382	53388	55243	56150	56189
Box2	DistK		7350146	12151710	16516974	20817343	25200755		153128	253161	344104	433695	525016	Box2	DistK	8367	17261	25217	30642	35672	42012	48071	54236	57527	62658	65616	68027	68241	68380	69081	69979	70103	70124	70124	70491	71935	72645	72668	73591	74022	74057	74693	75076	75792	76313	76494	76580	77668	79248
Box3	DistK		9280957	19058276	23275560	28246371	32705881		193353	397047	484908	588466	681373	Box3	DistK	8997	16423	22843	27701	32669	36020	39195	41507	43480	43986	45633	47877	50413	50524	51531	51531	51531	51582	51814	51830	52932	54770	54890	54891	54952	54972	55081	55109	55349	55827	55975	55993	55993	56220
Box4	DistK		4024298	5987150	8660158	10799448	13351849		83839.5	124732	180420	224988	278164	Box4	DistK	6589	11228	15457	17931	19504	20245	20579	22734	24748	24849	24853	24911	24939	25608	25858	25858	25862	25874	25907	26229	26285	26469	26469	26483	27049	28563	28659	28660	28770	28770	28801	28801	28842	30003
Box1	DistD	[cm]	79347	38654	103445	52971	95513		1653.06	805.292	2155.1	1103.56	1989.85	Box1	DistD	8609	7300	6427	4484	2776	1668	565	2382	3727	2709	236	419	323	23	300	6	2771	2316	431	21	128	79	710	380	556	3482	185	115	231	21	7	1855	908	38
Box2	DistD		140375	59613	122553	55479	119399		2924.48	1241.94	2553.19	1155.81	2487.48	Box2	DistD	8367	8894	7956	5425	5030	6340	6060	6164	3291	5131	2958	2411	213	139	701	898	125	21	0	366	1444	710	23	923	432	35	636	383	716	522	181	86	1088	1580
Box3	DistD		310100	45147	156103	32011	161191		6460.42	940.562	3252.15	666.896	3358.15	Box3	DistD	8997	7426	6419	4859	4967	3352	3175	2312	1974	506	1647	2243	2536	111	1007	0	0	51	232	17	1102	1838	120	2	61	20	109	28	240	478	149	18	0	227
Box4	DistD		82797	27674	70518	29401	68922		1724.94	576.542	1469.12	612.521	1435.88	Box4	DistD	6589	4639	4229	2474	1573	740	335	2155	2014	101	5	57	29	669	250	0	4	13	32	323	56	184	1	14	566	1514	96	2	110	0	32	0	41	1161
Box1	Speed	[cm/s]	88	41	115	55	107		1.83333	0.854167	2.39583	1.14583	2.22917	Box1	Speed	10	8	7	5	3	2	1	3	4	3	0	0	0	0	0	0	3	3	0	0	0	0	1	0	1	4	0	0	0	0	0	2	1	0
Box2	Speed		155	62	136	60	133		3.22917	1.29167	2.83333	1.25	2.77083	Box2	Speed	9	10	9	6	6	7	7	7	4	6	3	3	0	0	1	1	0	0	0	0	2	1	0	1	0	0	1	0	1	1	0	0	1	2
Box3	Speed		341	46	177	32	183		7.10417	0.958333	3.6875	0.666667	3.8125	Box3	Speed	10	8	7	5	6	4	4	3	2	1	2	2	3	0	1	0	0	0	0	0	1	2	0	0	0	0	0	0	0	1	0	0	0	0
Box4	Speed		90	28	77	28	77		1.875	0.583333	1.60417	0.583333	1.60417	Box4	Speed	7	5	5	3	2	1	0	2	2	0	0	0	0	1	0	0	0	0	0	0	0	0	0	0	1	2	0	0	0	0	0	0	0	1
Box1	Drink	[ml]	4.99	7.56	8.92	10.94	13.96		7.56	8.92	10.87	13.94	18.16	Box1	Drink	0.28	0.53	0.77	0.95	1.16	1.33	1.53	1.73	1.91	2.04	2.26	2.41	2.57	2.72	2.88	3.03	3.22	3.36	3.52	3.6	3.75	3.82	3.9	3.98	4.06	4.15	4.22	4.29	4.37	4.45	4.46	4.53	4.6	4.69
Box2	Drink		0.65	2.08	2.47	3.56	3.68		2.08	2.47	3.56	3.68	4.52	Box2	Drink	0.03	0.06	0.06	0.1	0.12	0.14	0.14	0.15	0.15	0.16	0.17	0.22	0.22	0.22	0.22	0.22	0.22	0.22	0.22	0.22	0.22	0.22	0.22	0.22	0.22	0.22	0.23	0.23	0.23	0.24	0.24	0.24	0.24	0.28
Box3	Drink		0.29	1.06	1.58	2.9	3.42		1.06	1.58	2.87	3.41	4.72	Box3	Drink	0.02	0.03	0.04	0.06	0.06	0.06	0.06	0.09	0.09	0.09	0.1	0.11	0.16	0.16	0.16	0.16	0.16	0.16	0.16	0.16	0.18	0.19	0.21	0.21	0.21	0.21	0.21	0.21	0.21	0.21	0.25	0.25	0.25	0.25
Box4	Drink		0.01	1.15	1.62	3.09	3.73		1.15	1.62	3.09	3.65	5.67	Box4	Drink	0.01	0.01	0.01	0.01	0.01	0.01	0.01	0.01	0.01	0.01	0.01	0.01	0.01	0.01	0.01	0.01	0.01	0.01	0.01	0.01	0.01	0.01	0.01	0.01	0.01	0.01	0.01	0.01	0.01	0.01	0.01	0.01	0.01	0.01
Box1	Feed	[g]	6.35	9.13	9.13	11.57	11.73		9.13	9.13	11.57	11.73	13.6	Box1	Feed	4.98	4.99	4.99	5.91	5.91	5.91	5.91	5.91	5.91	6.35	6.35	6.35	6.35	6.35	6.35	6.35	6.35	6.35	6.35	6.35	6.35	6.35	6.35	6.35	6.35	6.35	6.35	6.35	6.35	6.35	6.35	6.35	6.35	6.35
Box2	Feed		0.9	2.61	3.11	4.26	4.53		2.56	3.11	4.26	4.53	4.63	Box2	Feed	0.15	0.26	0.32	0.32	0.52	0.52	0.52	0.52	0.52	0.52	0.52	0.52	0.52	0.52	0.52	0.52	0.52	0.52	0.52	0.52	0.52	0.52	0.52	0.52	0.52	0.52	0.52	0.52	0.52	0.52	0.52	0.52	0.52	0.52
Box3	Feed		0.25	1.71	1.77	2.04	2.09		1.71	1.77	2.04	2.04	4.01	Box3	Feed	0.05	0.05	0.05	0.05	0.05	0.05	0.05	0.05	0.05	0.05	0.05	0.05	0.25	0.25	0.25	0.25	0.25	0.25	0.25	0.25	0.25	0.25	0.25	0.25	0.25	0.25	0.25	0.25	0.25	0.25	0.25	0.25	0.25	0.25
Box4	Feed		0.03	0.25	0.26	1.01	1.01		0.25	0.26	1.01	1.01	2.76	Box4	Feed	0.02	0.02	0.02	0.02	0.02	0.02	0.02	0.02	0.03	0.03	0.03	0.03	0.03	0.03	0.03	0.03	0.03	0.03	0.03	0.03	0.03	0.03	0.03	0.03	0.03	0.03	0.03	0.03	0.03	0.03	0.03	0.03	0.03	0.03
				consumed		consumed
		[ml]	2.57	1.36	1.95	3	4.2
			1.43	0.39	1.09	0.12	0.84
			0.77	0.52	1.29	0.51	1.3
			1.14	0.47	1.47	0.56	1.94
		[g]	2.78	0	2.44	0.16	1.87
			1.66	0.5	1.15	0.27	0.1
			1.46	0.06	0.27	0	1.92
			0.22	0.01	0.75	0	1.75
[truncated: 254 more columns]

## Sheet: Overview
Overview results of paper
				Food intake N2+D2 (g)					Weight loss (%)					Water intake N2+D2 (ml)
				Adamts5+/+	Adamts5-/-				Adamts5+/+	Adamts5-/-				Adamts5+/+	Adamts5-/-
			D160	1.2925	1.69	D174		D160	-3.99189	0.287356	D174		D160	2.5	0	D174
			D163	0.975	1.555	D173		D163	-7.12788	0.797872	D173		D163	0.65	1.145	D173
			D181	0.96	0.875	D176		D181	-9.23913	-7.03125	D176		D181	0.905	1.25	D176
			Average	1.07583	1.37333			Average	-6.7863	-1.98201			Average	1.35167	1.1975
			SEM	0.10842	0.252196			SEM	1.52434	2.52892			SEM	0.578866	0.0525
			p-value	0.8857				p-value	0.2000				p-value	None
			PANEL B					PANEL A					PANEL C
			Data can be found in sheet raw results in green										Data can be found in raw results in blue
				VO2 N2+D2 (ml/h)					VCO2 N2+D2 (ml/h)					RER N2+D2
				Adamts5+/+	Adamts5-/-				Adamts5+/+	Adamts5-/-				Adamts5+/+	Adamts5-/-
			D160	121.802	127.76	D174		D160	87.3698	95.125	D174		D160	0.715547	0.745719	D174
			D163	125.01	118.958	D173		D163	84.5729	86.1146	D173		D163	0.674073	0.722865	D173
			D181	134.573	115.865	D176		D181	92.5104	82.8542	D176		D181	0.684302	0.714656	D176
			Average	127.128	120.861			Average	88.151	88.0312			Average	0.691307	0.727747
			SEM	3.83572	3.56338			SEM	2.32442	3.66963			SEM	0.0124743	0.00929327
			p-value	0.4000				p-value	> 0.9999				p-value	0.2000
			PANEL D					PANEL E					PANEL F
			Data can be found in sheet raw results in orange					Data can be found in sheet raw results in violet					Data can be found in sheet raw results
				Locomotive activity
			LIGHT	Counts X-Y axis					Energy expenditure					Heat (kcal/h/g0.75)
				Adamts5+/+	Adamts5-/-				Adamts5+/+	Adamts5-/-				Adamts5+/+	Adamts5-/-
			D160	7463	6225	D174		D160	0.0135659	0.0174931	D174		D160	0.0346396	0.0424876	D174
			D163	3748	4280	D173		D163	0.0122825	0.0150014	D173		D163	0.0322787	0.0371474	D173
			D160bis	14754		D176		D181	0.017194	0.0142809	D176		D181	0.0423486	0.0355498	D176
			D181	8024	6810			Average	0.0143475	0.0155918			Average	0.0364223	0.0383949
			Average	8497.25	5771.67			SEM	0.00147071	0.00097315			SEM	0.00304052	0.00209765
			SEM	2291.21	764.713			p-value	0.4000				p-value	0.4000
			p-value	0.4000
								PANEL H					PANEL I
			PANEL G
								Data can be found in sheet results per g					Data can be found in sheet results per g0.75
			Data can be found in sheet raw results
				Locomotive activity
			DARK	Counts X-Y axis
				Adamts5+/+	Adamts5-/-
			D160	22021	34882	D174
			D163	19754	22451	D173
			D160bis	30103		D176
			D181	63458	22332
			Average	33834	26555
			SEM	10121.3	4163.64
			p-value	0.8571
			PANEL G
			Data can be found in sheet raw results
