# Supplementary material for: Functional role of ADAMTS5 in adiposity and metabolic health
Source: PLoS One. 2018 Jan 2;13(1):e0190595. doi: 10.1371/journal.pone.0190595 (PMC5749841; doi:10.1371/journal.pone.0190595)
Supplement: S1 Data — (ZIP) [file pone.0190595.s002.zip › Fig4 Panel C and D Western Blot Ucp1 densitometry ADAMTS5 Pfizer Deltagen.xlsx]

## Sheet: Raw data
Cold exposure for 72 hrs
						B actin	UCP1	ratio			mouse	ratio UCP-1/Bactin	%	genotype	norm. to WT		average WT 4°C	0.586812
			20160310	1	D97	3961012	0	0			D97	0	0	WT (RT)
				2	D101	3650134	0	0			D101	0	0	WT (RT)
				3	D74	1650648	1902335	1.15248			D74	1.15248	196.396	WT	1.96396
				4	D94	3644255	1334698	0.366247			D94	0.366247	62.413	WT	0.62413
				5	D96	3254184	786577	0.241713			D96	0.241713	41.1908	WT	0.411908
				6	D73	3013134	5901397	1.95856			D73	1.95856	333.762	KO	3.33762
				7	D95	2997062	4873941	1.62624			D95	1.62624	277.131	KO	2.77131
				8	D98	4148305	5186083	1.25017			D98	1.25017	213.044	KO	2.13044
				9	D61	4462447	6617305	1.48289			D61	1.48289	252.702	HE	2.52702
				10	D102	4806004	3636648	0.756689			D102	0.756689	128.949	HE	1.28949
						B actin	UCP1	ratio
				1	B243	/	/
				2								ratio UCP-1/Bactin	%	genotype			average WT 4°C	0.785703
				3	B208	5366953	4874983	0.908333			B208	0.908333	115.608	WT	1.15608
				4	B225	9041276	7139933	0.789704			B225	0.789704	100.509	WT	1.00509
				5	B251	7006912	4618062	0.659072			B251	0.659072	83.8831	WT	0.838831
				6	B207	6633861	8189660	1.23452			B207	1.23452	157.123	KO	1.57123
				7	B228	7895368	11696083	1.48139			B228	1.48139	188.543	KO	1.88543
				8	B247	9265083	7834790	0.845625			B247	0.845625	107.627	KO	1.07627
				9	B244	13807397	952246	0.0689664			B244	0.0689664	8.77766	HE	0.0877766
				10	B250	8373740	3140669	0.375062			B250	0.375062	47.7358	HE	0.477358
						B actin	UCP1	ratio				ratio UCP-1/Bactin	%	genotype			average WT 4°C	0.774201
			20160316	1	B198	9488962	5500376	0.57966			B198	0.57966	74.8721	WT	0.748721
				2	B213	11719962	5726891	0.488644			B213	0.488644	63.116	WT	0.63116
				3	B291	13642962	17112326	1.2543			B291	1.2543	162.012	WT	1.62012
				4	B199	9067891	3638305	0.401229			B199	0.401229	51.825	KO	0.51825
				5	B210	10931426	8024962	0.734118			B210	0.734118	94.8228	KO	0.948228
				6	D64	13685548	3907719	0.285536			D64	0.285536	61.4332	WT	0.614332			0.464791
				7	D103	11998962	5671305	0.47265			D103	0.47265	101.691	WT	1.01691
				8	D108	16890548	10745548	0.636187			D108	0.636187	136.876	WT	1.36876
				9	D63	13113962	7200134	0.549043			D63	0.549043	118.127	KO	1.18127
				10	D98	19436983	8330598	0.428595			D98	0.428595	92.2125	KO	0.922125
						B actin	UCP1	ratio				ratio UCP-1/Bactin	%	genotype			average WT 4°C	0.822597
			20160331	1	B225	31928660	28660196	0.897632			B225	0.897632	109.122	WT	1.09122
				2	B251	21217075	15861054	0.747561			B251	0.747561	90.8782	WT	0.908782
				3	B207	19610317	33691246	1.71804			B207	1.71804	208.855	KO	2.08855
				4	B228	26970752	35851903	1.32929			B228	1.32929	161.597	KO	1.61597
				5	B210	14213024	14439196	1.01591			B210	1.01591	123.501	KO	1.23501
				6	D94	8479054	7022054	0.828165			D94	0.828165	100	WT	1.54049
				7	D96	12301024	3038719	0.24703			D96	0.24703	29.8286	WT	0.459507
				8	D73	13730368	11862125	0.863934			D73	0.863934		KO	1.60703
				9	D95	28103803	8786589	0.312648			D95	0.312648		KO	0.581565
				10	D98	35320874	15112782	0.427871			D98	0.427871		KO	0.795895
						B actin	UCP1	ratio				ratio UCP-1/Bactin	%	genotype			average WT 4°C	0.666087
			20160823	3	B475	12341205	2783841	0.225573			B475	0.225573	33.8654	WT	0.338654
				4	B477	9686376	12550447	1.29568			B477	1.29568	194.521	WT	1.94521			WT RT
				5	B475	10485962	3661841	0.349214			B475	0.349214	52.4276	WT	0.524276			WT 4°C	100
				6	B477	15095497	11984033	0.793881			B477	0.793881	119.186	WT	1.19186			KO 4°C	157.625
				7	B476	11043477	14024841	1.26997			B476	1.26997	190.661	HE	1.90661
				8	B481	13462255	13270255	0.985738			B481	0.985738	147.989	HE	1.47989
				9	B480	11659962	14824790	1.27143			B480	1.27143	190.88	KO	1.9088
				10	B482	10227083	10713083	1.04752			B482	1.04752	157.265	KO	1.57265
				11	B480	17788912	14779326	0.830817			B480	0.830817	124.731	KO	1.24731
			20160825			B actin	UCP1	ratio				ratio UCP-1/Bactin	%	genotype			average WT 4°C	0.762893
			gel 1	2	D97	26990418	3149276	0.116681			D97	0.116681	15.2946	WT (RT)
				3	D104	24775468	2139983	0.0863751			D104	0.0863751	11.322	WT (RT)				WT RT	11.7504
				4	D105	24101518	1587619	0.0658722			D105	0.0658722	8.63453	WT (RT)				WT 4°C	100
				5	D103	17683619	10209447	0.577339			D103	0.577339	75.6777	WT	0.756777			KO 4°C	135.351
				6	D108	20354640	19894640	0.977401			D108	0.977401	128.118	WT	1.28118
				7	D94	20716397	15204548	0.733938			D94	0.733938	96.2046	WT	0.962046
				8	D95	19547468	20184347	1.03258			D95	1.03258	135.351	KO	1.35351
				9
				10	B251	14079933	13925033	0.988999			B251	0.988999	100	WT
				11	B249	11482861	14247962	1.2408			B249	1.2408	125.46	HE
				12	B247	14374690	21771933	1.5146			B247	1.5146	153.145	KO
						B actin	UCP1	ratio				ratio UCP-1/Bactin	%	genotype			average WT 4°C	1.27527
			gel 2	2	B300	9023083	4702305	0.521142			B300	0.521142	40.8651	WT (RT)
				3	B198	7788426	7066376	0.907292			B198	0.907292	71.1449	WT	0.711449			WT RT	40.8651
				4	B208	7318062	12899305	1.76267			B208	1.76267	138.219	WT	1.38219			WT 4°C	108.626
				5	B213	5463305	8117719	1.48586			B213	1.48586	116.513	WT	1.16513			KO 4°C	223.98
				6	B199	4675426	9054012	1.93651			B199	1.93651	151.851	KO	1.51851
				7	B207	4221598	19368962	4.58806			B207	4.58806	359.771	KO	3.59771
				8	B210	6680012	13657184	2.04448			B210	2.04448	160.317	KO	1.60317
				9	B251	12443012	11762012	0.94527			B251	0.94527	74.123	WT	0.74123
				10	B249	8807891	8338841	0.946747			B249	0.946747	74.2387	HE	0.742387
				11	B247	11676426	8783719	0.752261			B247	0.752261	58.9882	KO	0.589882
						GAPDH	UCP1	ratio				ratio UCP-1/GAPDH	%	genotype			average WT 4°C	0.387732
			gel 2 (bis)	2	B300	17143184	2213305	0.129107			B300	0.129107	33.298	WT (RT)				% UCP-1/GAPDH relative to WT at 4°C
				3	B198	18900770	4603841	0.24358			B198	0.24358	62.8216	WT				WT RT	33.298
				4	B208	18478477	9875305	0.534422			B208	0.534422	137.833	WT				WT 4°C	100
				5	B213	17501891	5771012	0.329736			B213	0.329736	85.0423	WT				KO 4°C	117.416
				6	B199	18133305	6535134	0.360394			B199	0.360394	92.9491	KO
				7	B207	20126527	14789548	0.734829			B207	0.734829	189.52	KO
				8	B210	17621184	10958477	0.621892			B210	0.621892	160.392	KO
				9	B251	19051406	8443426	0.443192			B251	0.443192	114.303	WT
				10	B249	17411062	5249719	0.301516			B249	0.301516	77.764	HE
				11	B247	57050474	5929376	0.103932			B247	0.103932	26.8051	KO

## Sheet: summary
WT Pfizer		ratio UCP1/Bactin norm to WT			WT Deltagen		ratio UCP1/Bactin norm to WT
B198	0.748721				D64	0.614332	0.614332
	0.711449	0.730085			D74	1.96396	1.96396
B208	1.15608				D94	0.62413
	1.38219	1.26913				1.54049
B213	0.63116					0.962046	1.04222
	1.16513	0.898146			D96	0.411908
B225	0.800688					0.459507	0.435707
	1.09122	0.945953			D103	1.01691
B251	0.838831					0.756777	0.886842
	0.908782				D108	1.36876
	0.74123	0.829614				1.28118	1.32497
B291	1.62012	1.62012
B475	0.338654											D94	WT
	0.524276	0.431465										D96	WT
B477	1.94521											D73	KO
	1.19186	1.56853										D95	KO
	Average	1.03663				Average	1.04467					D98	KO
	SEM	0.146865				SEM	0.22395
HE Pfizer		ratio UCP1/Bactin norm to WT			HE Deltagen		ratio UCP1/Bactin norm to WT
B244	0.0877766	0.0877766			D61	2.52702	2.52702
B250	0.477358	0.477358			D102	1.28949	1.28949
B476	1.90661	1.90661
B481	1.47989	1.47989
B249	0.742387	0.742387
	Average	0.938804				Average	1.90825
	SEM	0.332053				SEM	0.618765
KO Pfizer		ratio UCP1/Bactin norm to WT			KO Deltagen		ratio UCP1/Bactin norm to WT
B199	0.51825				D63	1.18127	1.18127
	1.51851	1.01838			D73	3.33762
B207	1.57123					1.60703	2.47232
	2.08855				D95	2.77131
	3.59771	2.41917				0.581565
B210	1.23501					1.35351	1.56879
	0.948228				D98	2.13044
	1.60317	1.26214				0.922125
B228	1.88543					0.795895	1.28282
	1.61597	1.7507
B247	1.07627
	0.589882	0.833074
B480	1.9088
	1.24731	1.57805
B482	1.57265	1.57265
	Average	1.49059				Average	1.6263
	SEM	0.198314				SEM	0.293697
	p = 0.0939	WT-P versus KO-P				p = 0.1714	WT-J versus KO-J

## Sheet: Summary 2
	Pfizer					Deltagen
WT	B208	115.608	WT		WT	D74	196.396	WT
	B225	100.509	WT			D94	62.413	WT
	B251	83.8831	WT			D96	41.1908	WT
	B198	74.8721	WT			D64	61.4332	WT			D97	15.2946	WT (RT)
	B213	63.116	WT			D103	101.691	WT			D104	11.322	WT (RT)
	B291	162.012	WT			D108	136.876	WT			D105	8.63453	WT (RT)
	B225	115.943	WT			D103	75.6777	WT			B300	40.8651	WT (RT)
	B251	96.5591	WT			D108	128.118	WT			D97	0	WT (RT)
	B207	221.911	WT			D94	96.2046	WT			D101	0	WT (RT)
	B475	33.8654	WT
	B477	194.521	WT
	B475	52.4276	WT
	B477	119.186	WT
	B251	100	WT
	B198	71.1449	WT
	B208	138.219	WT
	B213	116.513	WT
	B251	74.123	WT
		107.467					100
		11.3817					15.9905
HE	B244	"8,77766008414456	HE		HE	D61	252.702	HE
	B250	"47,7357894783535	HE			D102	128.949	HE
	B476	190.661	HE
	B481	147.989	HE
	B249	125.46	HE
	B249	74.2387	HE
		134.587					190.825
		24.2368					61.8765
KO	B207	157.123	KO		KO	D73	333.762	KO
	B228	188.543	KO			D95	277.131	KO
	B247	107.627	KO			D98	213.044	KO
	B199	51.825	KO			D63	118.127	KO
	B210	94.8228	KO			D98	92.2125	KO
	B228	171.698	KO			D95	135.351	KO
	B210	131.221	KO
	B480	190.88	KO
	B482	157.265	KO
	B480	124.731	KO
	B247	153.145	KO
	B199	151.851	KO
	B207	359.771	KO
	B210	160.317	KO
	B247	58.9882	KO
		150.654					194.938
		18.465					39.3102
