# Supplementary material for: Functional role of ADAMTS5 in adiposity and metabolic health
Source: PLoS One. 2018 Jan 2;13(1):e0190595. doi: 10.1371/journal.pone.0190595 (PMC5749841; doi:10.1371/journal.pone.0190595)
Supplement: S1 Data — (ZIP) [file pone.0190595.s002.zip › Fig4 Panels A and B RT ADAMTS5 Pfizer Deltagen CE 72h.xlsx]

## Sheet: sWAT (4°C)
Ucp1 and Cidea mRNA expression levels in sWAT of ADAMTS5-P and ADAMTS5-J exposed to cold for 72h
UCP1
Cold exposure								Cold exposure
ADAMTS5-P WT 4°C			Housekeeping gene					ADAMTS5-J WT 4°C			Housekeeping gene
Animal	Gene	Ct gene	Ct Tbp	dCt	ddCt	2^(-ddCt)		Animal	Gene	Ct gene	Ct Tbp	dCt	ddCt	2^(-ddCt)
SC B198	Ucp-1	18.521	26.537	-8.016	0.167	0.890693		SC D64	Ucp-1	18.53	26.561	-8.031	-0.23	1.17283
SC B208	Ucp-1	18.249	26.847	-8.598	-0.415	1.3333		SC D65	Ucp-1	19.702	26.437	-6.735	1.066	0.477641
SC B213	Ucp-1	18.77	27.004	-8.234	-0.051	1.03598		SC D69	Ucp-1	18.467	26.603	-8.136	-0.335	1.26138
SC B225	Ucp-1	18.534	26.709	-8.175	0.008	0.99447		SC D74	Ucp-1	19.207	27.345	-8.138	-0.337	1.26313
SC B251	Ucp-1	18.513	27.598	-9.085	-0.902	1.86865		SC D94	Ucp-1	18.937	26.915	-7.978	-0.177	1.13053
SC B291	Ucp-1	18.223	27.23	-9.007	-0.824	1.77031		SC D96	Ucp-1	18.509	25.898	-7.389	0.412	0.751581
SC B295	Ucp-1	19.183	27.506	-8.323	-0.14	1.10191		SC D103	Ucp-1	19.51	26.334	-6.824	0.977	0.508035
SC B327	Ucp-1	18.221	26.353	-8.132	0.051	0.965267		SC D108	Ucp-1	19.433	27.291	-7.858	-0.057	1.0403
SC B475	Ucp-1	20.638	26.985	-6.347	1.836	0.280097		SC D118	Ucp-1	18.458	26.988	-8.53	-0.729	1.65749
SC B477	Ucp-1	18.75	26.663	-7.913	0.27	0.82932		SC D121	Ucp-1	18.083	26.435	-8.352	-0.551	1.4651
								SC D122	Ucp-1	18.618	26.458	-7.84	-0.039	1.0274
	p = 0.3154			-8.183	Average	1.107						-7.801	Average	1.06867
					SEM	0.145937			p = 0.2854				SEM	0.111199
ADAMTS5-P KO 4°C			Housekeeping gene					ADAMTS5-J KO 4°C			Housekeeping gene
Animal	Gene	Ct gene	Ct Tbp	dCt	ddCt	2^(-ddCt)		Animal	Gene	Ct gene	Ct Tbp	dCt	ddCt	2^(-ddCt)
SC B199	Ucp-1	18.171	27.061	-8.89	-0.707	1.63241		SC D63	Ucp-1	18.96	26.309	-7.349	0.452	0.731029
SC B207	Ucp-1	17.936	27.017	-9.081	-0.898	1.86348		SC D73	Ucp-1	20.164	27.886	-7.722	0.079	0.946714
SC B210	Ucp-1	18.977	27.272	-8.295	-0.112	1.08073		SC D95	Ucp-1	18.808	27.216	-8.408	-0.607	1.52309
SC B228	Ucp-1	18.228	27.254	-9.026	-0.843	1.79378		SC D98	Ucp-1	18.64	26.69	-8.05	-0.249	1.18838
SC B247	Ucp-1	17.877	27.114	-9.237	-1.054	2.07628		SC D107	Ucp-1	18.768	27.042	-8.274	-0.473	1.38799
SC B297	Ucp-1	18.434	27.272	-8.838	-0.655	1.57462		SC D109	Ucp-1	18.797	27.27	-8.473	-0.672	1.59328
SC B480	Ucp-1	19.207	27.013	-7.806	0.377	0.770037		SC D119	Ucp-1	18.564	26.932	-8.368	-0.567	1.48144
SC B482	Ucp-1	19.9	26.385	-6.485	1.698	0.308213
					Average	1.38744
					SEM	0.215525
													Average	1.26456
													SEM	0.122343
Cidea
ADAMTS5-P WT 4°C			Housekeeping gene					ADAMTS5-J WT 4°C			Housekeeping gene
Animal	Gene	Ct gene	Ct Tbp	dCt	ddCt	2^(-ddCt)		Animal	Gene	Ct gene	Ct Tbp	dCt	ddCt	2^(-ddCt)
SC B198	Cidae	20.373	26.537	-6.164	0.185	0.879649		SC D64	Cidae	20.319	26.561	-6.242	-0.214455	1.16027
SC B208	Cidae	20.211	26.847	-6.636	-0.287	1.2201		SC D65	Cidae	21.121	26.437	-5.316	0.711545	0.610666
SC B213	Cidae	20.874	27.004	-6.13	0.219	0.859161		SC D69	Cidae	20.209	26.603	-6.394	-0.366455	1.28918
SC B225	Cidae	20.355	26.709	-6.354	-0.005	1.00347		SC D74	Cidae	20.986	27.345	-6.359	-0.331455	1.25828
SC B251	Cidae	20.447	27.598	-7.151	-0.802	1.74352		SC D94	Cidae	20.417	26.915	-6.498	-0.470455	1.38555
SC B291	Cidae	20.247	27.23	-6.983	-0.634	1.55186		SC D96	Cidae	20.631	25.898	-5.267	0.760545	0.590273
SC B295	Cidae	21.175	27.506	-6.331	0.018	0.987601		SC D103	Cidae	21.231	26.334	-5.103	0.924545	0.526846
SC B327	Cidae	20.047	26.353	-6.306	0.043	0.970634		SC D108	Cidae	21.336	27.291	-5.955	0.0725455	0.950959
SC B475	Cidae	21.987	26.985	-4.998	1.351	0.39202		SC D118	Cidae	20.434	26.988	-6.554	-0.526455	1.44039
SC B477	Cidae	20.226	26.663	-6.437	-0.088	1.0629		SC D121	Cidae	19.948	26.435	-6.487	-0.459455	1.37502
								SC D122	Cidae	20.33	26.458	-6.128	-0.100455	1.07211
				-6.349	Average	1.06709						-6.02755	Average	1.05996
	p = 0.4082				SEM	0.118778			p = 0.2109				SEM	0.103161
ADAMTS5-P KO 4°C			Housekeeping gene					ADAMTS5-J KO 4°C			Housekeeping gene
Animal	Gene	Ct gene	Ct Tbp	dCt	ddCt	2^(-ddCt)		Animal	Gene	Ct gene	Ct Tbp	dCt	ddCt	2^(-ddCt)
SC B199	Cidae	19.965	27.061	-7.096	-0.747	1.6783		SC D63	Cidae	20.54	26.309	-5.769	0.258545	0.83593
SC B207	Cidae	20.07	27.017	-6.947	-0.598	1.51362		SC D73	Cidae	21.464	27.886	-6.422	-0.394455	1.31445
SC B210	Cidae	20.919	27.272	-6.353	-0.004	1.00278		SC D95	Cidae	20.272	27.216	-6.944	-0.916455	1.88747
SC B228	Cidae	20.411	27.254	-6.843	-0.494	1.40834		SC D98	Cidae	20.926	26.69	-5.764	0.263545	0.833038
SC B247	Cidae	19.896	27.114	-7.218	-0.869	1.8264		SC D107	Cidae	20.706	27.042	-6.336	-0.308455	1.23838
SC B297	Cidae	20.262	27.272	-7.01	-0.661	1.58118		SC D109	Cidae	20.712	27.27	-6.558	-0.530455	1.44438
SC B480	Cidae	20.986	27.013	-6.027	0.322	0.79996		SC D119	Cidae	20.285	26.932	-6.647	-0.619455	1.53629
SC B482	Cidae	21.543	26.385	-4.842	1.507	0.351842
					Average	1.2703
					SEM	0.178634
													Average	1.29856
													SEM	0.143029
	1	Normalize to housekeeping gene dCt= Ct gene - Ct Tbp						1	Normalize to housekeeping gene dCt= Ct gene - Ct Tbp
	2	Calculate average of dCt of calibrator = ADAMTS5-P WT 4°C						2	Calculate average of dCt of calibrator = ADAMTS5-J WT 4°C
	3	Determine ddCt= dCt - average dCt calibrator for all groups						3	Determine ddCt= dCt - average dCt calibrator for all groups
	4	Calculate fold expression via formula 2 power -ddCt						4	Calculate fold expression via formula 2 power -ddCt
