# Supplementary material for: Functional role of ADAMTS5 in adiposity and metabolic health
Source: PLoS One. 2018 Jan 2;13(1):e0190595. doi: 10.1371/journal.pone.0190595 (PMC5749841; doi:10.1371/journal.pone.0190595)
Supplement: S1 Data — (ZIP) [file pone.0190595.s002.zip › Fig4 Panels E to G RT ADAMTS5 Pfizer Deltagen CE 72h.xlsx]

## Sheet: sWAT
ADAMTS5 mRNA expression levels in sWAT of ADAMTS5-P and ADAMTS5-J exposed to cold for 72h
ADAMTS5
ADAMTS5-P WT 24°C			Housekeeping gene						ADAMTS5-J WT 24°C			Housekeeping gene
Animal	Gene	Ct gene	Ct B-actin	Ct Tbp	dCt	ddCt	2^(-ddCt)		Animal	Gene	Ct gene	Ct B-actin	Ct Tbp	dCt	ddCt	2^(-ddCt)
SC B243	Adamts5	25.212	20.1	27.182	1.571	-0.3455	1.27059		SC D78	Adamts5	25.012	20.093	27.095	1.418	-0.202643	1.1508
SC B293	Adamts5	25.565	20.107	27.336	1.8435	-0.073	1.0519		SC D97	Adamts5	25.183	19.38	26.255	2.3655	0.744857	0.596727
SC B300	Adamts5	25.555	19.953	26.487	2.335	0.4185	0.748202		SC D101	Adamts5	23.947	19.357	26.414	1.0615	-0.559143	1.47339
SC B334	Adamts5	24.631	19.898	26.586	1.389	-0.5275	1.44143		SC D104	Adamts5	24.637	19.492	26.621	1.5805	-0.0401429	1.02822
SC B342	Adamts5	24.72	20.071	27.029	1.17	-0.7465	1.67772		SC D105	Adamts5	25.12	19.499	26.842	1.9495	0.328857	0.796167
					1.9165	Average	1.23797		SC D112	Adamts5	24.408	19.751	26.385	1.34	-0.280643	1.21474
						SEM	0.159739		SC D116	Adamts5	25.311	20.116	27.247	1.6295	0.00885714	0.99388
									SC D117	Adamts5	24.364	19.533	26.57	1.3125	-0.308143	1.23811
		p = 0.0062							SC D125	Adamts5	25.264	20.098	26.941	1.7445	0.123857	0.917731
														1.62064	Average	1.04553
										p < 0.0001					SEM	0.0868248
ADAMTS5-P WT 4°C			Housekeeping gene						ADAMTS5-J WT 4°C			Housekeeping gene
Animal	Gene	Ct gene	Ct B-actin	Ct Tbp	dCt	ddCt	2^(-ddCt)		Animal	Gene	Ct gene	Ct B-actin	Ct Tbp	dCt	ddCt	2^(-ddCt)
SC B198	Adamts5	26.211	20.235	26.537	2.825	0.9085	0.532739		SC D64	Adamts5	26.337	20.32	26.561	2.8965	1.27586	0.41298
SC B208	Adamts5	25.446	19.814	26.847	2.1155	0.199	0.871154		SC D65	Adamts5	25.349	19.763	26.437	2.249	0.628357	0.646913
SC B213	Adamts5	25.934	20.047	27.004	2.4085	0.492	0.711039		SC D69	Adamts5	25.778	19.958	26.603	2.4975	0.876857	0.544552
SC B225	Adamts5	25.946	19.559	26.709	2.812	0.8955	0.537561		SC D94	Adamts5	26.067	20.094	26.915	2.5625	0.941857	0.520562
SC B251	Adamts5	26.311	20.395	27.598	2.3145	0.398	0.75891		SC D96	Adamts5	25.956	19.416	25.898	3.299	1.67836	0.312438
SC B291	Adamts5	26.267	20.066	27.23	2.619	0.7025	0.614506		SC D103	Adamts5	25.491	19.466	26.334	2.591	0.970357	0.51038
SC B295	Adamts5	27.259	20.761	27.506	3.1255	1.209	0.432568		SC D108	Adamts5	26.646	20.404	27.291	2.7985	1.17786	0.442008
SC B327	Adamts5	25.621	19.397	26.353	2.746	0.8295	0.562724		SC D118	Adamts5	26.777	19.878	26.988	3.344	1.72336	0.302843
									SC D121	Adamts5	25.48	19.53	26.435	2.4975	0.876857	0.544552
						Average	0.62765		SC D122	Adamts5	25.882	19.866	26.458	2.72	1.09936	0.466724
						SEM	0.050541								Average	0.470395
															SEM	0.0338973
	1	Average CT housekeeping genes							1	Average CT housekeeping genes
	2	Normalize to housekeeping genes dCt= Ct gene - average Ct Tbp and Ct β-actin							2	Normalize to housekeeping genes dCt= Ct gene - average Ct Tbp and Ct β-actin
	3	Calculate average of dCt of calibrator = ADAMTS5-P WT 24°C							3	Calculate average of dCt of calibrator = ADAMTS5-J WT 24°C
	4	Determine ddCt= dCt - average dCt calibrator for all groups							4	Determine ddCt= dCt - average dCt calibrator for all groups
	5	Calculate fold expression via formula 2 power -ddCt							5	Calculate fold expression via formula 2 power -ddCt

## Sheet: GON
ADAMTS5 mRNA expression levels in GON of ADAMTS5-P and ADAMTS5-J exposed to cold for 72h
ADAMTS5
ADAMTS5-P WT 24°C			Housekeeping gene						ADAMTS5-J WT 24°C			Housekeeping gene
Animal	Gene	Ct gene	Ct B-actin	Ct Tbp	dCt	ddCt	2^(-ddCt)		Animal	Gene	Ct gene	Ct B-actin	Ct Tbp	dCt	ddCt	2^(-ddCt)
GON B243	Adamts5	23.456	18.826	26.042	1.022	-0.104167	1.07487		GON D78	Adamts5	23.679	19.188	26.307	0.9315	-0.188944	1.13993
GON B293	Adamts5	23.619	18.785	26.08	1.1865	0.0603333	0.959043		GON D97	Adamts5	23.896	18.394	25.805	1.7965	0.676056	0.625874
GON B300	Adamts5	23.486	18.98	25.652	1.17	0.0438333	0.970074		GON D101	Adamts5	23.063	18.689	26.116	0.6605	-0.459944	1.37549
GON B334	Adamts5	23.147	18.509	25.74	1.0225	-0.103667	1.0745		GON D104	Adamts5	24.088	19.263	26.575	1.169	0.0485556	0.966904
GON B342	Adamts5	23.364	18.553	26.088	1.0435	-0.0826667	1.05897		GON D105	Adamts5	22.992	18.683	25.673	0.814	-0.306444	1.23666
					1.12617	Average	1.02749		GON D112	Adamts5	23.299	18.864	25.494	1.12	-0.000444444	1.00031
						SEM	0.0259115		GON D116	Adamts5	23.489	18.84	25.704	1.217	0.0965556	0.935263
		p = 0.0016							GON D117	Adamts5	22.79	18.595	25.455	0.765	-0.355444	1.27938
									GON D125	Adamts5	24.146	18.939	26.132	1.6105	0.490056	0.711998
														1.12044	Average	1.0302
															SEM	0.0845433
ADAMTS5-P WT 4°C			Housekeeping gene						ADAMTS5-J WT 4°C			Housekeeping gene
Animal	Gene	Ct gene	Ct B-actin	Ct Tbp	dCt	ddCt	2^(-ddCt)		Animal	Gene	Ct gene	Ct B-actin	Ct Tbp	dCt	ddCt	2^(-ddCt)
GON B198	Adamts5	24.821	18.724	25.818	2.55	1.42383	0.372721		GON D64	Adamts5	24.366	18.812	25.579	2.1705	1.05006	0.48295
GON B208	Adamts5	23.383	18.202	25.655	1.4545	0.328333	0.796456		GON D65	Adamts5	23.798	18.6	26.038	1.479	0.358556	0.779945
GON B213	Adamts5	24.897	18.391	25.501	2.951	1.82483	0.282274		GON D69	Adamts5	24.217	18.503	25.845	2.043	0.922556	0.527574
GON B225	Adamts5	24.257	18.595	26.152	1.8835	0.757333	0.591589		GON D74	Adamts5	25.23	19.202	26.432	2.413	1.29256	0.408227
GON B251	Adamts5	23.532	18.615	26.073	1.188	0.0618333	0.958046		GON D94	Adamts5	24.242	19.06	26.377	1.5235	0.403056	0.756255
GON B291	Adamts5	24.414	18.731	25.822	2.1375	1.01133	0.496088		GON D96	Adamts5	24.693	18.68	25.352	2.677	1.55656	0.339962
GON B295	Adamts5	24.796	19.255	26.166	2.0855	0.959333	0.514295		GON D103	Adamts5	24.585	18.81	26.181	2.0895	0.969056	0.51084
GON B327	Adamts5	24.265	18.66	25.616	2.127	1.00083	0.499711		GON D108	Adamts5	24.567	19.171	26.055	1.954	0.833556	0.561145
						Average	0.563897		GON D118	Adamts5	25.985	18.506	26.32	3.572	2.45156	0.182813
						SEM	0.0776027		GON D121	Adamts5	24.845	18.724	26.442	2.262	1.14156	0.453271
									GON D122	Adamts5	24.155	18.538	25.805	1.9835	0.863056	0.549787
			p = 0.0001												Average	0.504797
															SEM	0.0511676
	1	Average CT housekeeping genes							1	Average CT housekeeping genes
	2	Normalize to housekeeping genes dCt= Ct gene - average Ct Tbp and Ct β-actin							2	Normalize to housekeeping genes dCt= Ct gene - average Ct Tbp and Ct β-actin
	3	Calculate average of dCt of calibrator = ADAMTS5-P WT 24°C							3	Calculate average of dCt of calibrator = ADAMTS5-J WT 24°C
	4	Determine ddCt= dCt - average dCt calibrator for all groups							4	Determine ddCt= dCt - average dCt calibrator for all groups
	5	Calculate fold expression via formula 2 power -ddCt							5	Calculate fold expression via formula 2 power -ddCt

## Sheet: BAT
ADAMTS5 mRNA expression levels in BAT of ADAMTS5-P and ADAMTS5-J exposed to cold for 72h
ADAMTS5
ADAMTS5-P WT 24°C			Housekeeping gene						ADAMTS5-J WT 24°C			Housekeeping gene
Animal	Gene	Ct gene	Ct B-actin	Ct Tbp	dCt	ddCt	2^(-ddCt)		Animal	Gene	Ct gene	Ct B-actin	Ct Tbp	dCt	ddCt	2^(-ddCt)
BAT B243	Adamts5	27.563	19.982	26.066	4.539	0.0498	0.96607		BAT D78	Adamts5	27.277	19.945	26.281	4.164	-0.400167	1.31966
BAT B293	Adamts5	27.062	19.423	25.96	4.3705	-0.1187	1.08576		BAT D97	Adamts5	28.154	20.123	26.536	4.8245	0.260333	0.834895
BAT B300	Adamts5	28.085	20.199	26.039	4.966	0.4768	0.71857		BAT D101	Adamts5	27.364	19.786	26.254	4.344	-0.220167	1.16487
BAT B334	Adamts5	26.463	18.678	25.39	4.429	-0.0602	1.04261		BAT D104	Adamts5	27.551	19.95	26.283	4.4345	-0.129667	1.09404
BAT B342	Adamts5	27.228	19.809	26.364	4.1415	-0.3477	1.27253		BAT D105	Adamts5	28.121	20.203	26.667	4.686	0.121833	0.919019
					4.4892	Average	1.01711		BAT D112	Adamts5	27.276	19.585	25.787	4.59	0.0258333	0.982253
						SEM	0.0900926		BAT D116	Adamts5	28.028	19.994	26.207	4.9275	0.363333	0.777366
									BAT D117	Adamts5	27.075	19.16	25.855	4.5675	0.00333333	0.997692
									BAT D125	Adamts5	27.749	19.986	26.433	4.5395	-0.0246667	1.01724
														4.56417	Average	1.01189
															SEM	0.0553945
ADAMTS5-P WT 4°C			Housekeeping gene						ADAMTS5-J WT 4°C			Housekeeping gene
Animal	Gene	Ct gene	Ct B-actin	Ct Tbp	dCt	ddCt	2^(-ddCt)		Animal	Gene	Ct gene	Ct B-actin	Ct Tbp	dCt	ddCt	2^(-ddCt)
BAT B198	Adamts5	28.232	20.179	26.505	4.89	0.4008	0.757438		BAT D64	Adamts5	27.656	19.776	26.246	4.645	0.0808333	0.945511
BAT B208	Adamts5	27.245	19.489	26.376	4.3125	-0.1767	1.1303		BAT D65	Adamts5	27.067	19.504	26.22	4.205	-0.359167	1.28268
BAT B213	Adamts5	27.198	19.275	26.038	4.5415	0.0523	0.964398		BAT D69	Adamts5	27.687	19.569	26.303	4.751	0.186833	0.878532
BAT B225	Adamts5	27.814	19.789	26.528	4.6555	0.1663	0.891125		BAT D74	Adamts5	27.932	20.254	26.824	4.393	-0.171167	1.12597
BAT B251	Adamts5	28.009	20.25	26.88	4.444	-0.0452	1.03183		BAT D94	Adamts5	28.046	20.168	26.716	4.604	0.0398333	0.972767
BAT B291	Adamts5	27.593	19.389	26.118	4.8395	0.3503	0.784421		BAT D96	Adamts5	27.988	19.79	26.325	4.9305	0.366333	0.775752
BAT B295	Adamts5	28.006	19.469	26.268	5.1375	0.6483	0.638032		BAT D103	Adamts5	27.509	19.708	26.4	4.455	-0.109167	1.07861
BAT B327	Adamts5	27.35	19.532	26.332	4.418	-0.0712	1.05059		BAT D108	Adamts5	27.357	19.431	26.337	4.473	-0.0911667	1.06523
						Average	0.906016		BAT D118	Adamts5	28.793	20.039	26.641	5.453	0.888833	0.540051
						SEM	0.0596624		BAT D121	Adamts5	27.926	19.791	26.728	4.6665	0.102333	0.931525
	p = 0.3543								BAT D122	Adamts5	27.677	19.676	26.315	4.6815	0.117333	0.92189
															Average	0.956229
															SEM	0.0584834
	1	Average CT housekeeping genes							1	Average CT housekeeping genes
	2	Normalize to housekeeping genes dCt= Ct gene - average Ct Tbp and Ct β-actin							2	Normalize to housekeeping genes dCt= Ct gene - average Ct Tbp and Ct β-actin
	3	Calculate average of dCt of calibrator = ADAMTS5-P WT 24°C							3	Calculate average of dCt of calibrator = ADAMTS5-J WT 24°C
	4	Determine ddCt= dCt - average dCt calibrator for all groups							4	Determine ddCt= dCt - average dCt calibrator for all groups
	5	Calculate fold expression via formula 2 power -ddCt							5	Calculate fold expression via formula 2 power -ddCt
