# Supplementary material for: Functional role of ADAMTS5 in adiposity and metabolic health
Source: PLoS One. 2018 Jan 2;13(1):e0190595. doi: 10.1371/journal.pone.0190595 (PMC5749841; doi:10.1371/journal.pone.0190595)
Supplement: S1 Data — (ZIP) [file pone.0190595.s002.zip › Fig5 Panel A and B Weights ADAMTS5-J cold exposure 2 weeks.xlsx]

## Sheet: Temp IR
Tail temperature (°C): infrared
WT	Time
Mouse	0	1h	2h	4h	8h	24h
A377	19
A378	18.8
A379	18.8
A382	19.2
A383	19.4
A384	19.5
A386	18.9
A387	18.6
A388	19.1
Average	19.0333	#DIV/0!	#DIV/0!	#DIV/0!	#DIV/0!	#DIV/0!	#DIV/0!	#DIV/0!	#DIV/0!	#DIV/0!	#DIV/0!
SEM	0.0986013	#DIV/0!	#DIV/0!	#DIV/0!	#DIV/0!	#DIV/0!	#DIV/0!	#DIV/0!	#DIV/0!	#DIV/0!	#DIV/0!
KO	Time
Mouse	0	1h	2h	4h	8h	24h
A356	20.2
A357	20.1
A358	19.5
A361	19.9
A364	19.9
A365	19.1
A368	19
A372	19
A373	18.8
Average	19.5	#DIV/0!	#DIV/0!	#DIV/0!	#DIV/0!	#DIV/0!	#DIV/0!	#DIV/0!	#DIV/0!	#DIV/0!	#DIV/0!
SEM	0.179505	#DIV/0!	#DIV/0!	#DIV/0!	#DIV/0!	#DIV/0!	#DIV/0!	#DIV/0!	#DIV/0!	#DIV/0!	#DIV/0!
T-TEST	0.0410881							#DIV/0!	#DIV/0!	#DIV/0!	#DIV/0!

## Sheet: weights
ADAMTS5-J KO and WT littermates: Cold exposure for 2 weeks
Adamts5+/+-J	weight start	weight end	SC (mg)	GON (mg)	BAT (mg)
D218	26.7	26.5	184	194	83
D220	25.4	24.9	204	238	88
D243	26.5	26.1	187	214	78
D244	26.3	26	181	236	96
D245	25.9	24.8	219	290	106
D283	26.9	26.8	193	191	116
D289	24.2	24.25	190	174	80
mean	25.9857	25.6214	194	219.571	92.4286
SEM	0.353505	0.365451	5.02375	14.7581	5.39778
n	7	7	7	7	7
Adamts5-/--J	weight start	weight end	SC (mg)	GON (mg)	BAT (mg)
D221	24.2	24.9	182	170	83
D227	26.4	26.3	177	154	81
D234	25.4	25.4	169	174	93
D236	25.2	25.6	181	169	79
D239	25.3	25.3	189	180	86
D240	25.3	23.6	186	143	85
D278	23.4	25.2	143	146	95
D279	24.9	25.7	151	152	92
D288	24.7	26.5	184	160	93
mean	24.9778	25.3889	173.556	160.889	87.4444
SEM	0.279771	0.281091	5.40604	4.33796	1.97281
n	9	9	9	9	9
T TEST	0.0446911	0.623105	0.0150899	0.00651176	0.412317
Mann Whitney	0.03	ns	0.01	0.001	ns
