# Supplementary material for: Functional role of ADAMTS5 in adiposity and metabolic health
Source: PLoS One. 2018 Jan 2;13(1):e0190595. doi: 10.1371/journal.pone.0190595 (PMC5749841; doi:10.1371/journal.pone.0190595)
Supplement: S1 Data — (ZIP) [file pone.0190595.s002.zip › Fig5 Panel C sWAT mRNA expression cold exposure 2 weeks ADAMTS5-J.xlsx]

## Sheet: sWAT Cold exposure 2 weeks
sWAT mRNA expression of ADAMTS5-J mice exposed to cold temperatures for 2 weeks
Cidea
Adamts5+/+-J	Gene	Ct gene	Ct Tbp	dCt	ddCt	2^-ddCt			Adamts5-/--J	Gene	Ct gene	Ct Tbp	dCt	ddCt	2^-ddCt
SC D218	Cidea	20.862	25.967	-5.105	0.213857	0.862229			SC D221	Cidea	20.296	26.862	-6.566	-1.24714	2.37371
SC D220	Cidea	20.751	26.129	-5.378	-0.0591429	1.04185			SC D227	Cidea	20.632	26.372	-5.74	-0.421143	1.33899
SC D224	Cidea	21.292	26.116	-4.824	0.494857	0.709632	p = 0.0093		SC D234	Cidea	20.204	26.239	-6.035	-0.716143	1.64278
SC D243	Cidea	20.903	26.683	-5.78	-0.461143	1.37663			SC D236	Cidea	19.998	26.108	-6.11	-0.791143	1.73044
SC D244	Cidea	20.886	26.665	-5.779	-0.460143	1.37568			SC D239	Cidea	20.855	26.708	-5.853	-0.534143	1.44808
SC D245	Cidea	21.584	26.324	-4.74	0.578857	0.669494			SC D240	Cidea	21.214	26.487	-5.273	0.0458571	0.968714
SC D283	Cidea	20.834	26.46	-5.626	-0.307143	1.23725			SC D278	Cidea	20.212	26.493	-6.281	-0.962143	1.9482
									SC D279	Cidea	20.58	26.765	-6.185	-0.866143	1.82278
				-5.31886	Average	1.03897								Average	1.65921
					SEM	0.113696								SEM	0.149405
UCP-1
Adamts5+/+-J	Gene	Ct gene	Ct Tbp	dCt	ddCt	2^-ddCt			Adamts5-/--J	Gene	Ct gene	Ct Tbp	dCt	ddCt	2^-ddCt
SC D218	Ucp-1	19.81	25.967	-6.157	0.367857	0.774933			SC D221	Ucp-1	18.95	26.862	-7.912	-1.38714	2.6156
SC D220	Ucp-1	19.453	26.129	-6.676	-0.151143	1.11045			SC D227	Ucp-1	19.769	26.372	-6.603	-0.0781429	1.05566
SC D224	Ucp-1	20.721	26.116	-5.395	1.12986	0.456961	p = 0.1206		SC D234	Ucp-1	19.259	26.239	-6.98	-0.455143	1.37092
SC D243	Ucp-1	19.383	26.683	-7.3	-0.775143	1.71136			SC D236	Ucp-1	18.5	26.108	-7.608	-1.08314	2.11865
SC D244	Ucp-1	19.56	26.665	-7.105	-0.580143	1.495			SC D239	Ucp-1	19.615	26.708	-7.093	-0.568143	1.48261
SC D245	Ucp-1	20.501	26.324	-5.823	0.701857	0.61478			SC D240	Ucp-1	20.197	26.487	-6.29	0.234857	0.849769
SC D283	Ucp-1	19.242	26.46	-7.218	-0.693143	1.6168			SC D278	Ucp-1	18.639	26.493	-7.854	-1.32914	2.51253
									SC D279	Ucp-1	19.158	26.765	-7.607	-1.08214	2.11718
				-6.52486	Average	1.11147								Average	1.76536
					SEM	0.192147								SEM	0.235557
PGC1a
Adamts5+/+-J	Gene	Ct gene	Ct Tbp	dCt	ddCt	2^-ddCt			Adamts5-/--J	Gene	Ct gene	Ct Tbp	dCt	ddCt	2^-ddCt
SC D218	Pgc1α	25.77	26.014	-0.244	0.427571	0.743512			SC D221	Pgc1α	25.402	26.861	-1.459	-0.787429	1.726
SC D220	Pgc1α	25.404	26.112	-0.708	-0.0364286	1.02557			SC D227	Pgc1α	25.45	26.33	-0.88	-0.208429	1.15543
SC D224	Pgc1α	25.947	26.106	-0.159	0.512571	0.700972			SC D234	Pgc1α	25.4	26.198	-0.798	-0.126429	1.09159
SC D243	Pgc1α	25.476	26.529	-1.053	-0.381429	1.30263	p = 0.0541		SC D236	Pgc1α	25	26.057	-1.057	-0.385429	1.30625
SC D244	Pgc1α	25.356	26.666	-1.31	-0.638429	1.55663			SC D239	Pgc1α	25.601	26.677	-1.076	-0.404429	1.32356
SC D245	Pgc1α	25.633	26.254	-0.621	0.0505714	0.965554			SC D240	Pgc1α	25.496	26.394	-0.898	-0.226429	1.16994
SC D283	Pgc1α	25.706	26.312	-0.606	0.0655714	0.955567			SC D278	Pgc1α	25.452	26.483	-1.031	-0.359429	1.28292
									SC D279	Pgc1α	25.632	26.687	-1.055	-0.383429	1.30444
				-0.671571	Average	1.03578								Average	1.29501
					SEM	0.114589								SEM	0.0685868
PRDM16
Adamts5+/+-J	Gene	Ct gene	Ct Tbp	dCt	ddCt	2^-ddCt			Adamts5-/--J	Gene	Ct gene	Ct Tbp	dCt	ddCt	2^-ddCt
SC D218	Prdm16	25.931	26.014	-0.083	0.548429	0.683765			SC D221	Prdm16	25.727	26.861	-1.134	-0.502571	1.41674
SC D220	Prdm16	25.566	26.112	-0.546	0.0854286	0.942505			SC D227	Prdm16	26.234	26.33	-0.096	0.535429	0.689954
SC D224	Prdm16	25.833	26.106	-0.273	0.358429	0.780014	p = 0.6943		SC D234	Prdm16	25.351	26.198	-0.847	-0.215571	1.16116
SC D243	Prdm16	25.681	26.529	-0.848	-0.216571	1.16197			SC D236	Prdm16	25.615	26.057	-0.442	0.189429	0.876953
SC D244	Prdm16	25.556	26.666	-1.11	-0.478571	1.39336			SC D239	Prdm16	25.902	26.677	-0.775	-0.143571	1.10464
SC D245	Prdm16	25.576	26.254	-0.678	-0.0465714	1.03281			SC D240	Prdm16	25.787	26.394	-0.607	0.0244286	0.98321
SC D283	Prdm16	25.43	26.312	-0.882	-0.250571	1.18968			SC D278	Prdm16	25.737	26.483	-0.746	-0.114571	1.08265
									SC D279	Prdm16	25.513	26.687	-1.174	-0.542571	1.45657
				-0.631429	Average	1.0263								Average	1.09648
					SEM	0.0932081								SEM	0.0909232
						1	Normalize to housekeeping gene dCt= Ct gene - Ct Tbp
						2	Calculate average of dCt of calibrator = ADAMTS5-J WT 4°C
						3	Determine ddCt= dCt - average dCt calibrator for all groups
						4	Calculate fold expression via formula 2 power -ddCt
