# Supplementary material for: Functional role of ADAMTS5 in adiposity and metabolic health
Source: PLoS One. 2018 Jan 2;13(1):e0190595. doi: 10.1371/journal.pone.0190595 (PMC5749841; doi:10.1371/journal.pone.0190595)
Supplement: S1 Data — (ZIP) [file pone.0190595.s002.zip › Fig5 Panel D Western blot densitometry Ucp1 Pgc1a 2w CE ADAMTS5-J.xlsx]

## Sheet: Sheet1
Image J analysis
Summary	UCP1						PGC1a
	WT			KO			WT			KO			Results shown in paper
	D218	0.995078		D221	1.43832		D218	1.09589		D221	0.895236
	D220	1.12293		D227	0.878108		D220	1.22035		D227	0.782546
	D224	0.823933		D234	1.07404		D224	1.00082		D234	0.853382
	D243		p = 0.0435	D236	1.76903		D243			D236	1.02223
	D244	1.0316		D239	1.10581		D244	1.04321		D239	0.884765
	D245	1.06745		D240	0.567927		D245	0.878546		D240	0.912034		D240 signal is only half present at one side
	D283	0.899329		D278	1.5644		D283	0.861771		D278	1.19922
	D289	0.837715		D279	1.32141		D289	0.661399		D279	0.776096
	Average	0.96829		D288	1.01518		Average	0.965999		D288	1.14765
	SEM	0.0439466		Average	1.27079		SEM	0.0690128		Average	0.94514
				SEM	0.107782					SEM	0.0568638
20160913
					UCP1	GAPDH	B-actin	PGC1a	UCP1/GAPDH	UCP1/GAPDH to WT	UCP1/B-actin		PGC1a/GAPDH	PGC1a/GAPDH to WT
				D218	7934426	10431477	5345527	4849113	0.760623	0.995078	1.48431		0.464854	1.18678
				D220	9253477	10599941	7865355	4698991	0.872974	1.14206	1.17649		0.443304	1.13176
				D224	7653062	12151527	7619234	4763577	0.629802	0.823933	1.00444		0.392015	1.00082
				D244	8966648	10973770	7586113	4329284	0.817098	1.06896	1.18198		0.394512	1.0072			UCP1/GAPDH	UCP1/B-actin	PGC1a/GAPDH
				D245	9920941	12122648	8595648	3854042	0.818381	1.07064	1.15418		0.317921	0.811659		WT	100	100	100
				D283	7519113	10937941	7245406	3692092	0.687434	0.899329	1.03778		0.337549	0.861771		KO	97.1001	114.203	93.1082
				D221	10580477	12060941	6441527	4088698	0.877251	1.14766	1.64254		0.339003	0.865483
				D227	7761648	13233062	8839062	4056163	0.586535	0.767328	0.878108		0.306517	0.782546
				D234	7897648	12958941	7353234	4331698	0.609436	0.797289	1.07404		0.334263	0.853382
				D239	10142719	12177648	8981891	4858698	0.832896	1.08963	1.12924		0.398985	1.01862
				D236	9053062	11385062	5117527	4558577	0.79517	1.04027	1.76903		0.4004	1.02223
				D278	10620184	12244234	6788648	5751406	0.867362	1.13472	1.5644		0.469724	1.19922
				D279	10902941	17392347	8251012	5287113	0.626882	0.820112	1.32141		0.303991	0.776096
					GAPDH	UCP1		PGC1a	UCP1/GAPDH	UCP1/GAPDH to WT			PGC1a/GAPDH	PGC1a/GAPDH to WT
				D218	7591500	3849748		2797760					0.368538	1.005
				D220	6903484	7903336		3313656	1.14483	1.1038			0.479998	1.30894
				D289	8878679	7714319		2153424	0.868859	0.837715			0.242539	0.661399
				D221	7851083	10049196		2663076	1.27998	1.2341			0.339199	0.924988			UCP1/GAPDH		PGC1a/GAPDH
				D288	8001028	8424444		3367234	1.05292	1.01518			0.42085	1.14765		WT	1		1
				D244	7986420	8235570		3160696	1.0312	0.994234			0.395759	1.07923		KO	0.974895		0.933896
				D245	8297306	9158722		2876640	1.10382	1.06425			0.346696	0.945433
				D239	7436001	8347773		2047604	1.12262	1.08238			0.275364	0.750911
				D240	7471744	4401163		2498912	0.589041	0.567927			0.334448	0.912034

## Sheet: 20161128
	Band No.	Band Label	Mol. Wt. (KDa)	Relative Front	Volume (Int)	Abs. Quant.	Rel. Quant.	Band %	Lane %
Lane 1	1		N/A	0.709016	7591500	N/A	N/A	66.352	54.1122		GAPDH
	2		N/A	0.827869	3849748	N/A	N/A	33.648	27.441		UCP1
Lane 2	1		N/A	0.704918	6903484	N/A	N/A	46.6237	41.2952		GAPDH
	2		N/A	0.82377	7903336	N/A	N/A	53.3763	47.2761		UCP1
Lane 3	1		N/A	0.70082	8878679	N/A	N/A	53.5086	46.7982		GAPDH
	2		N/A	0.819672	7714319	N/A	N/A	46.4914	40.6611		UCP1
Lane 4	1		N/A	0.70082	7851083	N/A	N/A	43.8601	38.869		GAPDH
	2		N/A	0.82377	10049196	N/A	N/A	56.1399	49.7514		UCP1
Lane 5	1		N/A	0.70082	8001028	N/A	N/A	48.7111	43.5567		GAPDH
	2		N/A	0.82377	8424444	N/A	N/A	51.2889	45.8617		UCP1
Lane 6
Lane 7	1		N/A	0.704918	7986420	N/A	N/A	49.2321	43.2908		GAPDH
	2		N/A	0.82377	8235570	N/A	N/A	50.7679	44.6413		UCP1
Lane 8	1		N/A	0.709016	8297306	N/A	N/A	47.5326	42.5721		GAPDH
	2		N/A	0.827869	9158722	N/A	N/A	52.4674	46.9919		UCP1
Lane 9	1		N/A	0.704918	7436001	N/A	N/A	47.1117	41.9715		GAPDH
	2		N/A	0.82377	8347773	N/A	N/A	52.8883	47.1179		UCP1
Lane 10	1		N/A	0.696721	7471744	N/A	N/A	62.931	54.636		GAPDH
	2		N/A	0.82377	4401163	N/A	N/A	37.069	32.1828		UCP1
PGc1a+ladder
	Band No.	Band Label	Mol. Wt. (KDa)	Relative Front	Volume (Int)	Abs. Quant.	Rel. Quant.	Band %	Lane %
Lane 1	1		N/A	0.35	2797760	N/A	N/A	100	59.045
Lane 2	1		N/A	0.316667	3313656	N/A	N/A	100	62.2916
Lane 3	1		N/A	0.3	2153424	N/A	N/A	100	51.5796
Lane 4	1		N/A	0.3	2663076	N/A	N/A	100	56.3557
Lane 5	1		N/A	0.283333	3367234	N/A	N/A	100	56.8179
Lane 6
Lane 7	1		N/A	0.266667	3160696	N/A	N/A	100	59.2774
Lane 8	1		N/A	0.25	2876640	N/A	N/A	100	60.5437
Lane 9	1		N/A	0.233333	2047604	N/A	N/A	100	54.1793
Lane 10	1		N/A	0.216667	2498912	N/A	N/A	100	54.4427
