# Supplementary material for: Functional role of ADAMTS5 in adiposity and metabolic health
Source: PLoS One. 2018 Jan 2;13(1):e0190595. doi: 10.1371/journal.pone.0190595 (PMC5749841; doi:10.1371/journal.pone.0190595)
Supplement: S1 Data — (ZIP) [file pone.0190595.s002.zip › Fig6 Panel A Hepatic triglyceride content.xlsx]

## Sheet: resultaten
Hepatic triglyceride content ADAMTS5 Deltagen WT/KO 15 weeks HFD
			mg/dl triglyceride
Number of animal	genotype	mg liver	1:60	1:110	1:210	average	mg/dl triglyceride/mg liver
D160	WT	36	2009.47	1939.98	1823.16	1924.2	53.4501
D163	WT	31	>2014,500	2130.63	1877.08	2003.85	64.6404			Too concentrated
D173	KO	28	765.466	672.551	542.566	660.194	23.5784
D174	KO	32	715.398	570.168	414.507	566.691	17.7091
D175	KO	36	744.284	612.533	475.167	610.661	16.9628
D176	KO	32	1221.86	1135.04	940.224	1099.04	34.345
D179	WT	34	472.76	368.932		420.846	12.3778
D181	WT	34	1300.81	1106.8	926.744	1111.45	32.6897
D188	KO	29	1535.75	1357.46	1209.82	1367.68	47.1612
D320	KO	29	197.384	125.331		161.357	5.56405
D322	KO	36	553.639	443.072	326.888	441.2	12.2555
D323	WT	36	>2014,500	2674.32	2611.73	2643.03	73.4174
D333	WT	31	>2014,500	2427.19	2227.55	2327.37	75.0765
	mg/dl triglyceride			average
positive control (9,5 mg/dl)	8.906	8.682	8.842	8.81
			mg/dl triglyceride
Number of animal	genotype	mg liver	1:60	1:110	1:210	average	mg/dl triglyceride/mg liver
D173	KO	28	765.466	672.551	542.566	660.194	23.5784
D174	KO	32	715.398	570.168	414.507	566.691	17.7091
D175	KO	36	744.284	612.533	475.167	610.661	16.9628
D176	KO	32	1221.86	1135.04	940.224	1099.04	34.345
D188	KO	29	1535.75	1357.46	1209.82	1367.68	47.1612
D320	KO	29	197.384	125.331		161.357	5.56405
D322	KO	36	553.639	443.072	326.888	441.2	12.2555
					average	700.974	22.5109	KO
					SEM	153.489	5.33415
					count	7	7
D160	WT	36	2009.47	1939.98	1823.16	1924.2	53.4501
D163	WT	31	>2014,500	2130.63	1877.08	2003.85	64.6404
D179	WT	34	472.76	368.932		420.846	12.3778
D181	WT	34	1300.81	1106.8	926.744	1111.45	32.6897
D323	WT	36	>2014,500	2674.32	2611.73	2643.03	73.4174
D333	WT	31	>2014,500	2427.19	2227.55	2327.37	75.0765
					average	1738.46	51.942	WT
					SEM	336.612	10.1586
					count	6	6
							Mann-Whitney: p = 0.0513

## Sheet: elisa reader
	Curve Name	Curve Formula	A	B	R2	Fit F Prob
	StdCurve	Y=A*X+B	0.0312	0.0165	0.999	?????
Curve Name	Curve Formula	Parameter	Value	Std. Error	95% CI min	95% CI max	Fit F Prob
StdCurve	Y=A*X+B	A	0.0312	0.000528	0.0298	0.0325	?????
		B	0.0165	0.00737	-0.00245	0.0354
	1	2	3	4	5	6	7	8	9	10	11	12
A		SPL1:1	SPL1:2	SPL1:3	SPL9:1	SPL9:2	SPL9:3	SPL17:1	SPL17:2	SPL17:3	STDB1		Well ID
		60	110	210	60	110	210	60	110	210	32		Conc/Dil
													Name
B	STDB2	SPL2:1	SPL2:2	SPL2:3	SPL10:1	SPL10:2	SPL10:3	SPL18:1	SPL18:2	SPL18:3			Well ID
	16	60	110	210	60	110	210	60	110	210			Conc/Dil
													Name
C	STDB3	SPL3:1	SPL3:2	SPL3:3	SPL11:1	SPL11:2	SPL11:3	SPL19:1	SPL19:2	SPL19:3			Well ID
	8	60	110	210	60	110	210	60	110	210			Conc/Dil
													Name
D	STDB4	SPL4:1	SPL4:2	SPL4:3	SPL12:1	SPL12:2	SPL12:3	SPL20:1	SPL20:2	SPL20:3			Well ID
	4	60	110	210	60	110	210	60	110	210			Conc/Dil
													Name
E	STDB5	SPL5:1	SPL5:2	SPL5:3	SPL13:1	SPL13:2	SPL13:3	SPLC1	SPLC2	SPLC3			Well ID
	2	60	110	210	60	110	210	21	21	21			Conc/Dil
													Name
F	STDB6	SPL6:1	SPL6:2	SPL6:3	SPL14:1	SPL14:2	SPL14:3						Well ID
	1	60	110	210	60	110	210						Conc/Dil
													Name
G	STDB7	SPL7:1	SPL7:2	SPL7:3	SPL15:1	SPL15:2	SPL15:3						Well ID
	0.5	60	110	210	60	110	210						Conc/Dil
													Name
H	BLK	SPL8:1	SPL8:2	SPL8:3	SPL16:1	SPL16:2	SPL16:3						Well ID
		60	110	210	60	110	210						Conc/Dil
													Name
	1	2	3	4	5	6	7	8	9	10	11	12
A		1.165	0.671	0.392	0.272	0.183	0.137	1.414	0.917	0.502	1.126		490
B	0.606	1.264	0.725	0.4	0.797	0.435	0.259	1.393	0.809	0.452			490
C	0.375	0.519	0.312	0.202	0.095	1.401	0.333	1.406	0.873	0.72			490
D	0.232	0.493	0.283	0.183	0.919	0.506	0.301	1.415	0.884	0.492			490
E	0.187	0.508	0.295	0.192	0.224	0.157	0.124	0.399	0.392	0.397			490
F	0.143	0.756	0.443	0.261	1.402	0.761	0.44						490
G	0.16	1.427	0.842	0.466	0.409	0.247	0.17						490
H	0.105	0.367	0.226	0.159	1.404	0.879	0.509						490
	1	2	3	4	5	6	7	8	9	10	11	12
A		1.06	0.566	0.287	0.167	0.078	0.032	1.309	0.812	0.397	1.021		Blank 490
B	0.501	1.159	0.62	0.295	0.692	0.33	0.154	1.288	0.704	0.347			Blank 490
C	0.27	0.414	0.207	0.097	-0.01	1.296	0.228	1.301	0.768	0.615			Blank 490
D	0.127	0.388	0.178	0.078	0.814	0.401	0.196	1.31	0.779	0.387			Blank 490
E	0.082	0.403	0.19	0.087	0.119	0.052	0.019	0.294	0.287	0.292			Blank 490
F	0.038	0.651	0.338	0.156	1.297	0.656	0.335						Blank 490
G	0.055	1.322	0.737	0.361	0.304	0.142	0.065						Blank 490
H	0	0.262	0.121	0.054	1.299	0.774	0.404						Blank 490
	1	2	3	4	5	6	7	8	9	10	11	12
A		33.491	17.636	8.682	4.83	1.974	0.497	>33,575	25.532	12.212	32.239		[Concentration]
B	15.55	>33,575	19.369	8.938	21.68	10.062	4.413	>33,575	22.065	10.607			[Concentration]
C	8.136	12.758	6.114	2.584	<0,000	>33,575	6.788	>33,575	24.119	19.209			[Concentration]
D	3.546	11.923	5.183	1.974	25.596	12.341	5.761	>33,575	24.472	11.891			[Concentration]
E	2.102	12.405	5.568	2.263	3.29	1.139	0.08	8.906	8.682	8.842			[Concentration]
F	0.69	20.364	10.319	4.477	>33,575	20.525	10.222						[Concentration]
G	1.236	>33,575	23.124	11.057	9.227	4.028	1.557						[Concentration]
H	<0,000	7.879	3.354	1.204	>33,575	24.312	12.437						[Concentration]
	1	2	3	4	5	6	7	8	9	10	11	12
A		2009.47	1939.98	1823.16	289.818	217.123	104.469	>2014,500	2808.47	2564.55			[Concentration] x Dil
B		>2014,500	2130.63	1877.08	1300.81	1106.8	926.744	>2014,500	2427.19	2227.55			[Concentration] x Dil
C		765.466	672.551	542.566	<0,000	>3693,250	1425.5	>2014,500	2653.14	4033.86			[Concentration] x Dil
D		715.398	570.168	414.507	1535.75	1357.46	1209.82	>2014,500	2691.97	2497.15			[Concentration] x Dil
E		744.284	612.533	475.167	197.384	125.331	16.85	187.034	182.316	185.686			[Concentration] x Dil
F		1221.86	1135.04	940.224	>2014,500	2257.72	2146.68						[Concentration] x Dil
G		>2014,500	2543.69	2321.91	553.639	443.072	326.888						[Concentration] x Dil
H		472.76	368.932	252.748	>2014,500	2674.32	2611.73						[Concentration] x Dil

## Sheet: protocol
take liver tissue (± 30mg) determine the exact weight
180 µl alcoholic KOH (60ml EtOH 99% + 30ml 30% KOH) in each eppendorf
incubate the samples ON 55°C (oven)
vortex samples
150µl of digested sample in new eppendorf and add 162µl 1M MgCl2, mix well by vortexing (the solution becomes more solid)
centrifuge the samples for ± 30 min, RT, 12000 rpm
transfer the supernatant to a new eppendorf
prepare plate:
standard: 32µl+168µl reagent (futher dilution 1:2 in reagent)
samples: first dilute the samples 1/10: 10µl sample + 90µl Saline
positive control: 5µl standard (f.c. 9,5 mg/dl)
Add reagent 100µl/well (except standard)
Blank = 100µl/well
Avoid airbubbles!
read absorbance at 490nm against the blank after 30 min. (standard curve lineair regression)
Nota:
30% KOH (=30g/100ml milliQ)
prepare alcoholic KOH fresh each time
1M MgCl2 : dissolve 20,3g MgCl2 ( MgCl2.H2O MW 203,3) in 20ml ddH2O add H2O up to 100ml
