# Supplementary material for: Functional role of ADAMTS5 in adiposity and metabolic health
Source: PLoS One. 2018 Jan 2;13(1):e0190595. doi: 10.1371/journal.pone.0190595 (PMC5749841; doi:10.1371/journal.pone.0190595)
Supplement: S1 Data — (ZIP) [file pone.0190595.s002.zip › Fig6 Panel B Hepatic steatosis and fibrosis mRNA expression levels.xlsx]

## Sheet: Liver
Adamts5+/+-J								Adamts5-/--J
Animal	Gene	Ct gene	Ct housekeeping gene	ΔCt	ΔΔCt	Fold expression		Animal	Gene	Ct gene	Ct housekeeping gene	ΔCt	ΔΔCt	Fold expression
D160	Cd36	21.868	19.865	2.003	-0.548667	1.46273		D173	Cd36	22.61	19.181	3.429	0.877333	0.544373
D163	Cd36	20.875	18.636	2.239	-0.312667	1.242		D174	Cd36	22.464	19.488	2.976	0.424333	0.745183
D179	Cd36	24.033	20.184	3.849	1.29733	0.406878		D175	Cd36	22.985	19.454	3.531	0.979333	0.507214
D181	Cd36	21.923	19.106	2.817	0.265333	0.832006		D176	Cd36	22.209	19.674	2.535	-0.0166667	1.01162
D323	Cd36	20.439	18.184	2.255	-0.296667	1.2283		D188	Cd36	22.492	19.83	2.662	0.110333	0.926374
D333	Cd36	21.235	19.088	2.147	-0.404667	1.32378		D320	Cd36	24.39	18.997	5.393	2.84133	0.139532
				2.55167	Average	1.08262		D322	Cd36	24.106	18.914	5.192	2.64033	0.160391
					SEM	0.160074							Average	0.576384
		Adamts5+/+-J	Calibrator		Count	6							SEM	0.130029
													Count	7
Animal	Gene	Ct gene	Ct housekeeping gene	ΔCt	ΔΔCt	Fold expression		Animal	Gene	Ct gene	Ct housekeeping gene	ΔCt	ΔΔCt	Fold expression
D160	Col1a1	26.147	19.865	6.282	0.918	0.529242		D173	Col1a1	25.774	19.181	6.593	1.229	0.426613
D163	Col1a1	23.253	18.636	4.617	-0.747	1.6783		D174	Col1a1	26.359	19.488	6.871	1.507	0.351842
D179	Col1a1	25.607	20.184	5.423	0.059	0.959929		D175	Col1a1	26.362	19.454	6.908	1.544	0.342933
D181	Col1a1	25.892	19.106	6.786	1.422	0.373195		D176	Col1a1	26.051	19.674	6.377	1.013	0.495515
D323	Col1a1	22.36	18.184	4.176	-1.188	2.27837		D188	Col1a1	25.327	19.83	5.497	0.133	0.911933
D333	Col1a1	23.988	19.088	4.9	-0.464	1.37936		D320	Col1a1	27.146	18.997	8.149	2.785	0.145088
				5.364	Average	1.19973		D322	Col1a1	27.149	18.914	8.235	2.871	0.136692
					SEM	0.295238
					Count	6							Average	0.401517
													SEM	0.0990163
													Count	7
Animal	Gene	Ct gene	Ct housekeeping gene	ΔCt	ΔΔCt	Fold expression		Animal	Gene	Ct gene	Ct housekeeping gene	ΔCt	ΔΔCt	Fold expression
D160	Fasn	20.716	19.865	0.851	-0.475667	1.39056		D173	Fasn	20.9	19.181	1.719	0.392333	0.761896
D163	Fasn	19.689	18.636	1.053	-0.273667	1.20888		D174	Fasn	21.252	19.488	1.764	0.437333	0.738498
D179	Fasn	23.07	20.184	2.886	1.55933	0.339308		D175	Fasn	21.392	19.454	1.938	0.611333	0.654591
D181	Fasn	20.62	19.106	1.514	0.187333	0.878228		D176	Fasn	20.843	19.674	1.169	-0.157667	1.11548
D323	Fasn	19.223	18.184	1.039	-0.287667	1.22066		D188	Fasn	21.178	19.83	1.348	0.0213333	0.985322
D333	Fasn	19.705	19.088	0.617	-0.709667	1.63543		D320	Fasn	23.185	18.997	4.188	2.86133	0.137611
				1.32667	Average	1.11218		D322	Fasn	23.169	18.914	4.255	2.92833	0.131366
					SEM	0.184794
					Count	6							Average	0.646395
													SEM	0.144825
													Count	7
Animal	Gene	Ct gene	Ct housekeeping gene	ΔCt	ΔΔCt	Fold expression		Animal	Gene	Ct gene	Ct housekeeping gene	ΔCt	ΔΔCt	Fold expression
D160	TGFb1	26.44	19.865	6.575	-0.14	1.10191		D173	TGFb1	27.062	19.181	7.881	1.166	0.445655
D163	TGFb1	25.409	18.636	6.773	0.058	0.960595		D174	TGFb1	26.565	19.488	7.077	0.362	0.778085
D179	TGFb1	26.795	20.184	6.611	-0.104	1.07475		D175	TGFb1	26.825	19.454	7.371	0.656	0.634635
D181	TGFb1	26.009	19.106	6.903	0.188	0.877822		D176	TGFb1	26.828	19.674	7.154	0.439	0.737646
D323	TGFb1	24.875	18.184	6.691	-0.024	1.01677		D188	TGFb1	26.563	19.83	6.733	0.018	0.987601
D333	TGFb1	25.825	19.088	6.737	0.022	0.984866		D320	TGFb1	26.395	18.997	7.398	0.683	0.622869
				6.715	Average	1.00279		D322	TGFb1	26.479	18.914	7.565	0.85	0.554785
					SEM	0.0331241
					Count	6							Average	0.680182
													SEM	0.0660952
													Count	7
Animal	Gene	Ct gene	Ct housekeeping gene	ΔCt	ΔΔCt	Fold expression		Animal	Gene	Ct gene	Ct housekeeping gene	ΔCt	ΔΔCt	Fold expression
D160	Timp-1	30.374	19.865	10.509	0.0466667	0.968171		D173	Timp-1	30.472	19.181	11.291	0.828667	0.563049
D163	Timp-1	28.132	18.636	9.496	-0.966333	1.95387		D174	Timp-1	31.318	19.488	11.83	1.36767	0.387517
D179	Timp-1	31.721	20.184	11.537	1.07467	0.474781		D175	Timp-1	32.493	19.454	13.039	2.57667	0.167628
D181	Timp-1	31.09	19.106	11.984	1.52167	0.348283		D176	Timp-1	31.145	19.674	11.471	1.00867	0.497005
D323	Timp-1	27.314	18.184	9.13	-1.33233	2.5181		D188	Timp-1	30.329	19.83	10.499	0.0366667	0.974905
D333	Timp-1	29.206	19.088	10.118	-0.344333	1.26956		D320	Timp-1	32.1	18.997	13.103	2.64067	0.160354
				10.4623	Average	1.25546		D322	Timp-1	32.552	18.914	13.638	3.17567	0.11067
					SEM	0.346275
					Count	6							Average	0.408733
													SEM	0.115601
													Count	7
