# Supplementary material for: Functional role of ADAMTS5 in adiposity and metabolic health
Source: PLoS One. 2018 Jan 2;13(1):e0190595. doi: 10.1371/journal.pone.0190595 (PMC5749841; doi:10.1371/journal.pone.0190595)
Supplement: S1 Data — (ZIP) [file pone.0190595.s002.zip › Fig6 Panel C and S1 Fig Hepatic inflammatory profile.xlsx]

## Sheet: Calculations
		β-actin: housekeeping gene = ENDO							Calibrator	Adamts5+/+-J WT
WT
Sample	Detector	Task	Avg Ct	Avg Ct (komma)	Average				Sample	Detector	Task	Avg Ct	Avg Ct (komma)	dCt	ddCt	2^-ddCt		Sample	Detector	Task	Avg Ct	Avg Ct (komma)	dCt	ddCt	2^-ddCt
D160	actin-b	ENDO	20224	20.224	20.2865				D160	F4/80	Target	27009	27.009	6.7225	-0.1815	1.13406		D160	Csfr1	Target	24701	24.701	4.4145	0.0925	0.937896
D163	actin-b	ENDO	19359	19.359	19.4895				D163	F4/80	Target	26321	26.321	6.8315	-0.0725	1.05154		D163	Csfr1	Target	23922	23.922	4.4325	0.1105	0.926267
D181	actin-b	ENDO	20371	20.371	20.4995				D181	F4/80	Target	27583	27.583	7.0835	0.1795	0.883009		D181	Csfr1	Target	24973	24.973	4.4735	0.1515	0.900314
D179	actin-b	ENDO	20548	20.548	20.5635				D179	F4/80	Target	26880	26.88	6.3165	-0.5875	1.50264		D179	Csfr1	Target	24096	24.096	3.5325	-0.7895	1.72848
D323	actin-b	ENDO	19506	19.506	19.508				D323	F4/80	Target	26486	26.486	6.978	0.074	0.95		D323	Csfr1	Target	23941	23.941	4.433	0.111	0.925946
D333	actin-b	ENDO	19687	19.687	19.7195				D333	F4/80	Target	27211	27.211	7.4915	0.5875	0.665495		D333	Csfr1	Target	24363	24.363	4.6435	0.3215	0.800237
														6.90392		1.03112	Average						4.32158		1.03652	Average
																0.114825	SEM								0.139916	SEM
Sample	Detector	Task	Avg Ct	Avg Ct (komma)	dCt	ddCt	2^-ddCt		Sample	Detector	Task	Avg Ct	Avg Ct (komma)	dCt	ddCt	2^-ddCt		Sample	Detector	Task	Avg Ct	Avg Ct (komma)	dCt	ddCt	2^-ddCt
D160	TNF-alpha	Target	32433	32.433	12.209	-0.074	1.05263		D160	Il-1β	Target	28706	28.706	8.4195	-0.1495	1.10918		D160	Mcp-1	Target	30449	30.449	10.1625	-0.1535	1.11226
D163	TNF-alpha	Target	31622	31.622	12.263	-0.02	1.01396		D163	Il-1β	Target	28505	28.505	9.0155	0.4465	0.733821		D163	Mcp-1	Target	29354	29.354	9.8645	-0.4515	1.36746
D181	TNF-alpha	Target	31998	31.998	11.627	-0.656	1.57571		D181	Il-1β	Target	28325	28.325	7.8255	-0.7435	1.67423		D181	Mcp-1	Target	30736	30.736	10.2365	-0.0795	1.05665
D179	TNF-alpha	Target	33243	33.243	12.695	0.412	0.751581		D179	Il-1β	Target	28715	28.715	8.1515	-0.4175	1.33561		D179	Mcp-1	Target	32410	32.41	11.8465	1.5305	0.346157
D323	TNF-alpha	Target	31849	31.849	12.343	0.06	0.959264		D323	Il-1β	Target	28184	28.184	8.676	0.107	0.928517		D323	Mcp-1	Target	29009	29.009	9.501	-0.815	1.7593
D333	TNF-alpha	Target	32249	32.249	12.562	0.279	0.824162		D333	Il-1β	Target	29046	29.046	9.3265	0.7575	0.59152		D333	Mcp-1	Target	30004	30.004	10.2845	-0.0315	1.02207
					12.2832		1.02955	Average						8.56908		1.06215	Average						10.3159		1.11065	Average
							0.118807	SEM								0.163176	SEM								0.189904	SEM
KO
Sample	Detector	Task	Avg Ct	Avg Ct (komma)	Average				Sample	Detector	Task	Avg Ct	Avg Ct (komma)	dCt	ddCt	2^-ddCt		Sample	Detector	Task	Avg Ct	Avg Ct (komma)	dCt	ddCt	2^-ddCt
D173	actin-b	ENDO	19803	19.803	19.935				D173	F4/80	Target	28214	28.214	8.279	1.375	0.385553		D173	Csfr1	Target	25392	25.392	5.457	1.135	0.455335
D174	actin-b	ENDO	20336	20.336	20.5245				D174	F4/80	Target	28089	28.089	7.5645	0.6605	0.632659		D174	Csfr1	Target	25165	25.165	4.6405	0.3185	0.801903
D175	actin-b	ENDO	20411	20.411	20.6365				D175	F4/80	Target	28270	28.27	7.6335	0.7295	0.603113		D175	Csfr1	Target	25457	25.457	4.8205	0.4985	0.707842
D176	actin-b	ENDO	20254	20.254	20.383				D176	F4/80	Target	27962	27.962	7.579	0.675	0.626332		D176	Csfr1	Target	25144	25.144	4.761	0.439	0.737646
D188	actin-b	ENDO	20201	20.201	20.242				D188	F4/80	Target	27254	27.254	7.012	0.108	0.927873		D188	Csfr1	Target	24537	24.537	4.295	-0.027	1.01889
D320	actin-b	ENDO	19854	19.854	19.9645				D320	F4/80	Target	27582	27.582	7.6175	0.7135	0.609839		D320	Csfr1	Target	24570	24.57	4.6055	0.2835	0.821595
D322	actin-b	ENDO	20518	20.518	20.5265				D322	F4/80	Target	28898	28.898	8.3715	1.4675	0.361608		D322	Csfr1	Target	25914	25.914	5.3875	1.0655	0.477807
D335	actin-b	ENDO	19602	19.602	19.658
																0.592425	Average								0.717289	Average
																0.0710104	SEM								0.0748774	SEM
Sample	Detector	Task	Avg Ct	Avg Ct (komma)	dCt	ddCt	2^-ddCt		Sample	Detector	Task	Avg Ct	Avg Ct (komma)	dCt	ddCt	2^-ddCt		Sample	Detector	Task	Avg Ct	Avg Ct (komma)	dCt	ddCt	2^-ddCt
D173	Tnf-α	Target	32373	32.373	12.438	0.155	0.898132		D173	Il-1β	Target	28212	28.212	8.277	-0.292	1.22434		D173	Mcp-1	Target	30397	30.397	10.462	0.146	0.903753
D174	Tnf-α	Target	33278	33.278	12.7535	0.4705	0.721714		D174	Il-1β	Target	27919	27.919	7.3945	-1.1745	2.25715		D174	Mcp-1	Target	31425	31.425	10.9005	0.5845	0.66688
D175	Tnf-α	Target	33500	33.5	12.8635	0.5805	0.668732		D175	Il-1β	Target	29001	29.001	8.3645	-0.2045	1.15229		D175	Mcp-1	Target	31879	31.879	11.2425	0.9265	0.526133
D176	Tnf-α	Target	33615	33.615	13.232	0.949	0.517991		D176	Il-1β	Target	29432	29.432	9.049	0.48	0.716978		D176	Mcp-1	Target	32145	32.145	11.762	1.446	0.367038
D188	Tnf-α	Target	32006	32.006	11.764	-0.519	1.43296		D188	Il-1β	Target	28111	28.111	7.869	-0.7	1.6245		D188	Mcp-1	Target	29466	29.466	9.224	-1.092	2.13169
D320	Tnf-α	Target	32833	32.833	12.8685	0.5855	0.666418		D320	Il-1β	Target	27535	27.535	7.5705	-0.9985	1.99792		D320	Mcp-1	Target	32762	32.762	12.7975	2.4815	0.179058
D322	Tnf-α	Target	34175	34.175	13.6485	1.3655	0.3881		D322	Il-1β	Target	28137	28.137	7.6105	-0.9585	1.94329		D322	Mcp-1	Target	33252	33.252	12.7255	2.4095	0.188221
							0.756293	Average								1.55949	Average								0.708968	Average
							0.127922	SEM								0.208078	SEM								0.256635	SEM
WT
Sample	Detector	Task	Avg Ct	Avg Ct (komma)					Sample	Detector	Task	Avg Ct	Avg Ct (komma)	dCt	ddCt	2^-ddCt		Sample	Detector	Task	Avg Ct	Avg Ct (komma)	dCt	ddCt	2^-ddCt
D160	actin-b	ENDO	20349	20.349					D160	Arg1	Target	20355	20.355	0.0685	-0.2545	1.19292		D160	Mrc1	Target	25927	25.927	5.6405	-0.1765	1.13014
D163	actin-b	ENDO	19620	19.62					D163	Arg1	Target	20465	20.465	0.9755	0.6525	0.636177		D163	Mrc1	Target	25514	25.514	6.0245	0.2075	0.866037
D181	actin-b	ENDO	20628	20.628					D181	Arg1	Target	20473	20.473	-0.0265	-0.3495	1.27412		D181	Mrc1	Target	26104	26.104	5.6045	-0.2125	1.15869
D179	actin-b	ENDO	20579	20.579					D179	Arg1	Target	20218	20.218	-0.3455	-0.6685	1.58942		D179	Mrc1	Target	25848	25.848	5.2845	-0.5325	1.44643
D323	actin-b	ENDO	19510	19.51					D323	Arg1	Target	20193	20.193	0.685	0.362	0.778085		D323	Mrc1	Target	25648	25.648	6.14	0.323	0.799406
D333	actin-b	ENDO	19752	19.752					D333	Arg1	Target	20298	20.298	0.5785	0.2555	0.837697		D333	Mrc1	Target	25930	25.93	6.2105	0.3935	0.76128
														0.322583		1.0514	Average						5.81742		1.027	Average
																0.147408	SEM								0.108354	SEM
KO
Sample	Detector	Task	Avg Ct	Avg Ct (komma)					Sample	Detector	Task	Avg Ct	Avg Ct (komma)	dCt	ddCt	2^-ddCt		Sample	Detector	Task	Avg Ct	Avg Ct (komma)	dCt	ddCt	2^-ddCt
D173	actin-b	ENDO	20067	20.067					D173	Arg1	Target	20901	20.901	0.966	0.643	0.64038		D173	Mrc1	Target	26621	26.621	6.686	0.869	0.547526
D174	actin-b	ENDO	20713	20.713					D174	Arg1	Target	20802	20.802	0.2775	-0.0455	1.03204		D174	Mrc1	Target	26300	26.3	5.7755	-0.0415	1.02918
D175	actin-b	ENDO	20862	20.862					D175	Arg1	Target	21154	21.154	0.5175	0.1945	0.873876		D175	Mrc1	Target	26730	26.73	6.0935	0.2765	0.825591
D176	actin-b	ENDO	20512	20.512					D176	Arg1	Target	20061	20.061	-0.322	-0.645	1.56374		D176	Mrc1	Target	25997	25.997	5.614	-0.203	1.15109
D188	actin-b	ENDO	20283	20.283					D188	Arg1	Target	20432	20.432	0.19	-0.133	1.09657		D188	Mrc1	Target	26110	26.11	5.868	0.051	0.965267
D320	actin-b	ENDO	20075	20.075					D320	Arg1	Target	20055	20.055	0.0905	-0.2325	1.17487		D320	Mrc1	Target	26679	26.679	6.7145	0.8975	0.536816
D322	actin-b	ENDO	20535	20.535					D322	Arg1	Target	19986	19.986	-0.5405	-0.8635	1.81945		D322	Mrc1	Target	27060	27.06	6.5335	0.7165	0.608572
D335	actin-b	ENDO	19714	19.714
																1.17156	Average								0.809149	Average
																0.151927	SEM								0.0942166	SEM
