# Supplementary material for: Functional role of ADAMTS5 in adiposity and metabolic health
Source: PLoS One. 2018 Jan 2;13(1):e0190595. doi: 10.1371/journal.pone.0190595 (PMC5749841; doi:10.1371/journal.pone.0190595)
Supplement: S1 Data — (ZIP) [file pone.0190595.s002.zip › Fig7 Panels B and C Histology scores and disease severity.xlsx]

## Sheet: Sheet1
Reference	Stéatose-Macro(%)	Stéatose (grade 0-3)	Ballooning (0-2)	Lobular Inflammation (0-3)	Fibrosis	NAS	Category (Normal, NAFL, NASH)
D160	80	3	2	1	0	6	NASH
D163	80	3	1	1	1	5	NASH	1A
D179	10	1	0	0	0	1	NORMAL/NAFL
D181	50	2	1	0	0	3	NAFL			steatosis (percentage of hepatocytes containing fat droplets) was scored as
D323	90	3	2	1	2	6	NASH			0 (<5%)
D333	90	3	1	1	2	5	NASH			1 (5–33%)
Average	66.6667	2.5	1.16667	0.666667	0.833333	4.33333				2 (>33–66%)
SEM	12.8236	0.341565	0.307318	0.210819	0.401386	0.802773				3 (>66%)
Count	6	6	6	6	6	6
										Hepatocyte ballooning was classified as
										0 (none)
D173	60	2	1	1	0	4	NASH			1 (few)
D174	60	2	1	0	0	3	NAFL			2 (many cells/prominent ballooning)
D175	40	2	1	0	0	3	NAFL
D176	70	3	1	0	0	4	NAFL
D188	80	3	1	1	1	5	NASH	1B		Lobular inflammation were scored as
D320	0	0	0	0	0	0	NORMAL			0 (no foci)
D322	0	0	0	0	0	0	NORMAL			1 (<2 foci per 200× field)
Average	44.2857	1.71429	0.714286	0.285714	0.142857	2.71429				2 (2–4 foci per 200× field)
SEM	12.3167	0.473804	0.184428	0.184428	0.142857	0.746876				3 (>4 foci per 200× field)
Count	7	7	7	7	7	7
										Fibrosis was scored as stage (Kleiner)
										F0 (no fibrosis)
										stage F1a (mild, zone 3, perisinusoidal fibrosis)
										stage F1b (moderate, zone 3, perisinusoidal fibrosis)
Disease severity										stage F1c (portal/periportal fibrosis)
										stage F2 ( perisinusoidal and portal/periportal fibrosis)
		Normal	NAFL	NASH						stage F3 (bridging fibrosis)
	+/+	0	2	4						stage F4 (cirrhosis)
	-/-	2	3	2
										Diagnosis of NASH was based on accepted histological criteria.
										Severity of the disease was assessed using the NAS (NAFLD activity score)
										as the unweighted sum of scores of steatosis, hepatocyte ballooning and lobular inflammation.
										A44 and A45: excluded from study

## Sheet: Bedossa 2017
Reference	Stéatose-Macro(%)	Stéatose (grade 0-3)	Ballooning (0-2)	Lobular Inflammation (0-3)	Fibrosis	NAS	Category (Normal, NAFL, NASH)
D160	80	3	2	1	0	6	NASH
D163	80	3	1	1	1A	5	NASH
D173	60	2	1	1	0	4	NASH
D174	60	2	1	0	0	3	NAFL
D175	40	2	1	0	0	3	NAFL
D176	70	3	1	0	0	4	NAFL
D179	10	1	0	0	0	1	NORMAL/NAFL
D181	50	2	1	0	0	3	NAFL
D188	80	3	1	1	1B	5	NASH
D320	0	0	0	0	0	0	NORMAL
D322	0	0	0	0	0	0	NORMAL
D323	90	3	2	1	2	6	NASH
D333	90	3	1	1	2	5	NASH
