# Supplementary material for: Functional role of ADAMTS5 in adiposity and metabolic health
Source: PLoS One. 2018 Jan 2;13(1):e0190595. doi: 10.1371/journal.pone.0190595 (PMC5749841; doi:10.1371/journal.pone.0190595)
Supplement: S1 Data — (ZIP) [file pone.0190595.s002.zip › Glucose metabolism Table 3 ADAMTS5J HFD.xlsx]

## Sheet: Sheet1
	Wild -type
Mouse	Blood glucose (mg/dl)	Insulin (ng/ml)	HOMA-IR (ng/ml x mg/dl)
D160	156	1.887	0.726844
D163	172	3.615	1.53526
D179	119	0.623	0.183054
D181	175	0.572	0.24716
D323	182	5.028	2.2595
D333	177	1.786	0.780548
Average	163.5	2.25183	0.955394
SEM	9.60122	0.716249	0.327508
	Adamts5 -/--J
Mouse	Blood glucose (mg/dl)	Insulin (ng/ml)	HOMA-IR (ng/ml x mg/dl)
D173	143	3.409	1.20367
D174	141	1.341	0.466867
D175	158	1.254	0.489215
D176	188	0.698	0.32401
D188	168	1.159	0.48077
D320	80	0.527	0.104099
D322	76	0.567	0.1064
Average	136.286	1.27929	0.453576
SEM	16.1992	0.376885	0.140092
