# Supplementary material for: Functional role of ADAMTS5 in adiposity and metabolic health
Source: PLoS One. 2018 Jan 2;13(1):e0190595. doi: 10.1371/journal.pone.0190595 (PMC5749841; doi:10.1371/journal.pone.0190595)
Supplement: S1 Data — (ZIP) [file pone.0190595.s002.zip › Metabolic parameters Table 3 ADAMTS5J HFD.xlsx]

## Sheet: Sheet1
													Raw data
	Wild -type
Mouse	Total Cholesterol (mg/dl)	HDL -cholesterol (mg/dl)	non-HDL- cholesterol (mg/dl)	AP (U/I)	AST (U/I)	ALT (U/I)	Triglycerides (mg/ml)			Mouse	AP (U/I)	AST (U/I)	ALT (U/I)	Total Cholesterol (mg/dl)	HDL -cholesterol (mg/dl)	non-HDL- cholesterol (mg/dl)			TG
D160	165	147	18	81	93	78	36			D160	27	31	26	55	49	6			12
D163	180	153	24	96	168	210	36			D163	32	56	70	60	51	8			12
D179	123	108	15	48	45	21	51			D179	16	15	7	41	36	5			17
D181	162	147	15	63	63	39	42			D181	21	21	13	54	49	5			14
Average	157.5	138.75	18	72	92.25	87	41.25
SEM	12.1552	10.3471	2.12132	10.4642	27.1213	42.6907	3.54436
	Adamts5 -/--J
Mouse	Total Cholesterol (mg/dl)	HDL -cholesterol (mg/dl)	non-HDL- cholesterol (mg/dl)	AP (U/I)	AST (U/I)	ALT (U/I)	Triglycerides (mg/ml)			Mouse	AP (U/I)	AST (U/I)	ALT (U/I)	Total Cholesterol (mg/dl)	HDL -cholesterol (mg/dl)	non-HDL- cholesterol (mg/dl)			TG
D173	165	147	15	51	93	99	42			D173	17	31	33	55	49	5			14
D174	138	132	6	57	120	90	39			D174	19	40	30	46	44	2			13
D175	150	141	12	39	57	39	42			D175	13	19	13	50	47	4			14
D176	168	159	9	54	51	30	36			D176	18	17	10	56	53	3			12
D188	180	168	12	54	87	87	51			D188	18	29	29	60	56	4			17
Average	160.2	149.4	10.8	51	81.6	69	42
SEM	7.32393	6.39218	1.52971	3.14643	12.6	14.2934	2.50998
		1	50 µl plasma diluted in 100 µl metabolic buffer = 3x dilution
		2	Results = raw data x 3
		AP	Alkaline phosphatases
		AST	Aspartate aminotransferases
		ALT	Alanine aminotransferases
