# Supplementary material for: Functional role of ADAMTS5 in adiposity and metabolic health
Source: PLoS One. 2018 Jan 2;13(1):e0190595. doi: 10.1371/journal.pone.0190595 (PMC5749841; doi:10.1371/journal.pone.0190595)
Supplement: S1 Data — (ZIP) [file pone.0190595.s002.zip › Table 1 genotype distribution.xlsx]

## Sheet: Pfizer
BP 3		nest 1	nest 2	nest 3	nest 4	nest 5	nest 6	nest 7	nest 8	nest 9
WT	male												0
	female	1											1
KO	male	1											1
	female	2											2
HE	male	2											2
	female	2											2
Not genotyped	male												0
	female												0
	Unknown		2										2
	Total	8	2
BP 4		nest 1	nest 2	nest 3	nest 4	nest 5	nest 6	nest 7	nest 8	nest 9
WT	male	1											1
	female												0
KO	male	1											1
	female	3											3
HE	male	2											2
	female												0
Not genotyped	male												0
	female	1											1
	Unknown												0
	Total	8
BP 5		nest 1	nest 2	nest 3	nest 4	nest 5	nest 6	nest 7	nest 8	nest 9
WT	male												0
	female	1											1
KO	male		3										3
	female												0
HE	male		1										1
	female	3											3
Not genotyped	male												0
	female												0
	Unknown												0
	Total	4	4
BP 6		nest 1	nest 2	nest 3	nest 4	nest 5	nest 6	nest 7	nest 8	nest 9
WT	male	1											1
	female	2											2
KO	male	2											2
	female												0
HE	male	2											2
	female	2											2
Not genotyped	male												0
	female												0
	Unknown												0
	Total	9
BP 7		nest 1	nest 2	nest 3	nest 4	nest 5	nest 6	nest 7	nest 8	nest 9
WT	male		1										1
	female												0
KO	male		1										1
	female												0
HE	male		1										1
	female												0
Not genotyped	male												0
	female												0
	Unknown	9											9
	Total	9	3
BP 14		nest 1	nest 2	nest 3	nest 4	nest 5	nest 6	nest 7	nest 8	nest 9	nest 10	nest 11
WT	male		1			1			1		1		4
	female		3		1				1				5
KO	male		1	1		1					1		4
	female			2									2
HE	male		2	1	2	2		1	3	1	3		15
	female		4										4
Not genotyped	male	3					6	1					10
	female	8				6	3	3		2	1		23
	Unknown											2	2
	Total	11	11	4	3	10	9	5	5	3	6	2
BP 15		nest 1	nest 2	nest 3	nest 4	nest 5	nest 6	nest 7	nest 8	nest 9
WT	male		2	1	1	2			1				7
	female		1					3					4
KO	male	1	1	2		3		1	3				11
	female	3	2	2									7
HE	male	2	2	1	4	2		3		2			16
	female	4	2	1	3								10
Not genotyped	male	1								1			2
	female					2			2	3			7
	Unknown						7						7
	Total	11	10	7	8	9	7	7	6	6
BP 19		nest 1	nest 2	nest 3	nest 4	nest 5	nest 6	nest 7	nest 8	nest 9
WT	male		2	2		2							6
	female						1						1
KO	male		1	1		2	1	1					6
	female			1				4					5
HE	male	7	2	3	4	2	2						20
	female			2	4		2						8
Not genotyped	male				1				2				3
	female	3	3			5			2				13
	Unknown												0
	Total	10	8	9	9	11	6	5	4	0
BP 20		nest 1	nest 2	nest 3	nest 4	nest 5	nest 6	nest 7	nest 8	nest 9
WT	male	2		2	1	2	1	1					9
	female				2		1						3
KO	male			2									2
	female			1	2		3						6
HE	male		2	4	4		2	2					14
	female			2	4		1	2					9
Not genotyped	male		2						1				3
	female	1	5			5			3				14
	Unknown												0
	Total	3	9	11	13	7	8	5	4	0
BP31		nest 1	nest 2	nest 3	nest 4	nest 5	nest 6	nest 7	nest 8	nest 9
WT	male		2	1		1							4
	female			1		1							2
KO	male	3	1	1									5
	female												0
HE	male	3		3		2							8
	female			1		2							3
Not genotyped	male												0
	female	6	4	3									13
	Unknown				8		7						15
	Total	12	7	10	8	6	7	0	0	0
BP 32		nest 1	nest 2	nest 3	nest 4	nest 5	nest 6	nest 7	nest 8	nest 9
WT	male	4	2	1		1							8
	female	1				2							3
KO	male	2	1										3
	female			1		2							3
HE	male	1	4	2		3							10
	female	2		2		2							6
Not genotyped	male			5									5
	female		1										1
	Unknown				9								9
	Total	10	8	11	9	10	0	0	0	0
BP 37		nest 1	nest 2	nest 3	nest 4	nest 5	nest 6	nest 7	nest 8	nest 9
WT	male	1											1
	female	1											1
KO	male	2											2
	female	1											1
HE	male	1											1
	female	2											2
Not genotyped	male		1	1									2
	female		6	8									14
	Unknown				8								8
	Total	8	7	9	8	0	0	0	0	0
BP 38		nest 1	nest 2	nest 3	nest 4	nest 5	nest 6	nest 7	nest 8	nest 9
WT	male												0
	female	3											3
KO	male	2											2
	female	2											2
HE	male	1											1
	female												0
Not genotyped	male			4									4
	female		2	3									5
	Unknown												0
	Total	8	2	7	0	0	0	0	0	0
BP 39		nest 1	nest 2	nest 3	nest 4	nest 5	nest 6	nest 7	nest 8	nest 9
WT	male	1											1
	female												0
KO	male	2											2
	female	3											3
HE	male	2											2
	female	3											3
Not genotyped	male			3									3
	female			2									2
	Unknown		5		4								9
	Total	11	5	5	4	0	0	0	0	0
BP		3	4	5	6	7	14	15	19	20	31	32	37	38	39	TOTAL
WT	male	0	1	0	1	1	4	7	6	9	4	8	1	0	1	43
	female	1	0	1	2	0	5	4	1	3	2	3	1	3	0	26
KO	male	1	1	3	2	1	4	11	6	2	5	3	2	2	2	45
	female	2	3	0	0	0	2	7	5	6	0	3	1	2	3	34
HE	male	2	2	1	2	1	15	16	20	14	8	10	1	1	2	95
	female	2	0	3	2	0	4	10	8	9	3	6	2	0	3	52
Not genotyped	male	0	0	0	0	0	10	2	3	3	0	5	2	4	3	32
	female	0	1	0	0	0	23	7	13	14	13	1	14	5	2	93
	Unknown	2	0	0	0	9	2	7	0	0	15	9	8	0	9	61
	TOTAL	10	8	8	9	12	69	71	62	60	50	48	32	17	25	481

## Sheet: Deltagen
BP 1		nest 1	nest 2	nest 3	nest 4	nest 5	nest 6	nest 7	nest 8	nest 9
WT	male			1							1
	female			1							1
KO	male		1	1							2
	female		1								1
HE	male			2							2
	female		1	1							2
Not genotyped	male										0
	female										0
	Unknown	7	1								8
	Total	7	4	6	0	0	0	0	0	0
BP 4		nest 1	nest 2	nest 3	nest 4	nest 5	nest 6	nest 7	nest 8	nest 9
WT	male			1	1						2
	female			2					1		3
KO	male			1				1	1		3
	female			1			1				2
HE	male			1	3		2	1	2		9
	female						2	1	2		5
Not genotyped	male										0
	female				1						1
	Unknown	8	9	3	3	5					28
	Total	8	9	9	8	5	5	3	6	0
BP 5		nest 1	nest 2	nest 3	nest 4	nest 5	nest 6	nest 7	nest 8	nest 9
WT	male	1	1								2
	female	1	1								2
KO	male	1									1
	female										0
HE	male		2								2
	female	1	4								5
Not genotyped	male										0
	female										0
	Unknown										0
	Total	4	8	0	0	0	0	0	0	0
BP 6		nest 1	nest 2	nest 3	nest 4	nest 5	nest 6	nest 7	nest 8	nest 9
WT	male		1			2		4			7
	female	1	1		1						3
KO	male	1		1		2		1			5
	female		1				1				2
HE	male	3	3		1	1	3	2			13
	female	2	1		1			2			6
Not genotyped	male			3							3
	female			6		5					11
	Unknown		2	1			1	2			6
	Total	7	9	11	3	10	5	11	0	0
BP 7		nest 1	nest 2	nest 3	nest 4	nest 5	nest 6	nest 7	nest 8	nest 9
WT	male		1	2		2					5
	female	2									2
KO	male	1		2			1				4
	female		1				1				2
HE	male	1	4	3			2				10
	female		1			3	1				5
Not genotyped	male										0
	female			3		5					8
	Unknown			1	6	2	3				12
	Total	4	7	11	6	12	8	0	0	0
BP 8		nest 1	nest 2	nest 3	nest 4	nest 5	nest 6	nest 7	nest 8	nest 9
WT	male	2	1			2					5
	female	1									1
KO	male		1	1		1					3
	female			2		1					3
HE	male		1	4		2					7
	female			2							2
Not genotyped	male				5						5
	female		5		1						6
	Unknown	6		2							8
	Total	9	8	11	6	6	0	0	0	0
BP 9		nest 1	nest 2	nest 3	nest 4	nest 5	nest 6	nest 7	nest 8	nest 9
WT	male	1					3				4
	female				2						2
KO	male										0
	female										0
HE	male				1						1
	female			2	2						4
Not genotyped	male				1		2				3
	female	1	2				1				4
	Unknown	3	1	1		3					8
	Total	5	3	3	6	3	6	0	0	0
BP 10		nest 1	nest 2	nest 3	nest 4	nest 5	nest 6	nest 7	nest 8	nest 9
WT	male	1		1	1	1		1			5
	female										0
KO	male	1				1		1			3
	female					1					1
HE	male	1				3					4
	female					2					2
Not genotyped	male										0
	female		3	2	5				1		11
	Unknown				1	1	12				14
	Total	3	3	3	7	9	12	2	1	0
BP 12		nest 1	nest 2	nest 3	nest 4	nest 5	nest 6	nest 7	nest 8	nest 9
WT	male			2		1					3
	female	1			1						2
KO	male				2						2
	female				1						1
HE	male			3	2						5
	female	2			1						3
Not genotyped	male					1					1
	female	2		3		1					6
	Unknown		5		1	6	1	1	1		15
	Total	5	5	8	8	9	1	1	1	0
BP 13		nest 1	nest 2	nest 3	nest 4	nest 5	nest 6	nest 7	nest 8	nest 9
WT	male	2			1			2			5
	female					1		2			3
KO	male										0
	female										0
HE	male			1	3			2			6
	female			2		3					5
Not genotyped	male										0
	female	3	1		2						6
	Unknown		1	2			1	1			5
	Total	5	2	5	6	4	1	7	0	0
BP 19		nest 1	nest 2	nest 3	nest 4	nest 5	nest 6	nest 7	nest 8	nest 9
WT	male		1								1
	female										0
KO	male										0
	female										0
HE	male		2								2
	female										0
Not genotyped	male										0
	female		4								4
	Unknown	7	2	1							10
	Total	7	9	1	0	0	0	0	0	0
BP 20		nest 1	nest 2	nest 3	nest 4	nest 5	nest 6	nest 7	nest 8	nest 9
WT	male			1	2	1					4
	female			1							1
KO	male			1	1	1					3
	female			2							2
HE	male			3	1	2					6
	female	1		2							3
Not genotyped	male										0
	female				3						3
	Unknown	1	6	1							8
	Total	2	6	11	7	4	0	0	0	0
BP 21		nest 1	nest 2	nest 3	nest 4	nest 5	nest 6	nest 7	nest 8	nest 9
WT	male		1								1
	female										0
KO	male										0
	female										0
HE	male		1								1
	female										0
Not genotyped	male										0
	female		5								5
	Unknown	6									6
	Total	6	7	0	0	0	0	0	0	0
BP 22		nest 1	nest 2	nest 3	nest 4	nest 5	nest 6	nest 7	nest 8	nest 9
WT	male	1									1
	female										0
KO	male										0
	female										0
HE	male	3									3
	female										0
Not genotyped	male										0
	female	2									2
	Unknown	1	1								2
	Total	7	1	0	0	0	0	0	0	0
BP 29		nest 1	nest 2	nest 3	nest 4	nest 5	nest 6	nest 7	nest 8	nest 9
WT	male				2		1				3
	female	1		1	1						3
KO	male		1			1					2
	female			1							1
HE	male	3	1	1	1		2				8
	female			1	4	1	1				7
Not genotyped	male							1			1
	female		2								2
	Unknown			2				4	3		9
	Total	4	4	6	8	2	4	5	3	0
BP 30		nest 1	nest 2	nest 3	nest 4	nest 5	nest 6	nest 7	nest 8	nest 9
WT	male	1	1	2	2		1				7
	female	2					1				3
KO	male	2	1								3
	female	1									1
HE	male	2					2				4
	female	2					4				6
Not genotyped	male		2		1						3
	female		4		1						5
	Unknown			6	3	1	2				12
	Total	10	8	8	7	1	10	0	0	0
BP 31		nest 1	nest 2	nest 3	nest 4	nest 5	nest 6	nest 7	nest 8	nest 9
WT	male	1		2							3
	female	1									1
KO	male	1	1	1							3
	female	1									1
HE	male	4	1	2							7
	female	1									1
Not genotyped	male		1								1
	female		4	1							5
	Unknown			1							1
	Total	9	7	7	0	0	0	0	0	0
BP 34		nest 1	nest 2	nest 3	nest 4	nest 5	nest 6	nest 7	nest 8	nest 9
WT	male										0
	female	4									4
KO	male										0
	female										0
HE	male										0
	female										0
Not genotyped	male		5	7							12
	female		4	1							5
	Unknown		1	1							2
	Total	4	10	9	0	0	0	0	0	0
BP 35		nest 1	nest 2	nest 3	nest 4	nest 5	nest 6	nest 7	nest 8	nest 9
WT	male										0
	female	2									2
KO	male										0
	female										0
HE	male										0
	female	2									2
Not genotyped	male		2	4							6
	female		2	5							7
	Unknown	2	1	3							6
	Total	6	5	12	0	0	0	0	0	0
BP 36		nest 1	nest 2	nest 3	nest 4	nest 5	nest 6	nest 7	nest 8	nest 9
WT	male										0
	female	1									1
KO	male	1									1
	female	1									1
HE	male	1									1
	female	2									2
Not genotyped	male			2							2
	female		3	3							6
	Unknown	1	1								2
	Total	7	4	5	0	0	0	0	0	0
BP 37		nest 1	nest 2	nest 3	nest 4	nest 5	nest 6	nest 7	nest 8	nest 9
WT	male		2								2
	female		2								2
KO	male										0
	female										0
HE	male		2								2
	female										0
Not genotyped	male			2							2
	female			6							6
	Unknown	4	1								5
	Total	4	7	8	0	0	0	0	0	0
BP 38		nest 1	nest 2	nest 3	nest 4	nest 5	nest 6	nest 7	nest 8	nest 9
WT	male										0
	female										0
KO	male										0
	female										0
HE	male	1									1
	female										0
Not genotyped	male		5								5
	female	2	2								4
	Unknown			2							2
	Total	3	7	2	0	0	0	0	0	0
BP 39		nest 1	nest 2	nest 3	nest 4	nest 5	nest 6	nest 7	nest 8	nest 9
WT	male										0
	female										0
KO	male										0
	female										0
HE	male										0
	female										0
Not genotyped	male	3									3
	female	3									3
	Unknown	1									1
	Total	7	0	0	0	0	0	0	0	0
BP 41		nest 1	nest 2	nest 3	nest 4	nest 5	nest 6	nest 7	nest 8	nest 9
WT	male										0
	female										0
KO	male										0
	female										0
HE	male										0
	female										0
Not genotyped	male		2	2							4
	female		2	1							3
	Unknown	1	1		1						3
	Total	1	5	3	1	0	0	0	0	0
BP 42		nest 1	nest 2	nest 3	nest 4	nest 5	nest 6	nest 7	nest 8	nest 9
WT	male										0
	female	1									1
KO	male										0
	female										0
HE	male	1									1
	female										0
Not genotyped	male		6								6
	female		2								2
	Unknown	4									4
	Total	6	8	0	0	0	0	0	0	0
BP 43		nest 1	nest 2	nest 3	nest 4	nest 5	nest 6	nest 7	nest 8	nest 9
WT	male										0
	female										0
KO	male										0
	female										0
HE	male										0
	female										0
Not genotyped	male	2	6								8
	female	2	5								7
	Unknown										0
	Total	4	11	0	0	0	0	0	0	0
BP		1	4	5	6	7	8	9	10	12	13	19	20	21	22	29	30	31	34	35	36	37	38	39	41	42	43	TOTAL
WT	male	1	2	2	7	5	5	4	5	3	5	1	4	1	1	3	7	3	0	0	0	2	0	0	0	0	0	61
	female	1	3	2	3	2	1	2	0	2	3	0	1	0	0	3	3	1	4	2	1	2	0	0	0	1	0	37
KO	male	2	3	1	5	4	3	0	3	2	0	0	3	0	0	2	3	3	0	0	1	0	0	0	0	0	0	35
	female	1	2	0	2	2	3	0	1	1	0	0	2	0	0	1	1	1	0	0	1	0	0	0	0	0	0	18
HE	male	2	9	2	13	10	7	1	4	5	6	2	6	1	3	8	4	7	0	0	1	2	1	0	0	1	0	95
	female	2	5	5	6	5	2	4	2	3	5	0	3	0	0	7	6	1	0	2	2	0	0	0	0	0	0	60
Not genotyped	male	0	0	0	3	0	5	3	0	1	0	0	0	0	0	1	3	1	12	6	2	2	5	3	4	6	8	65
	female	0	1	0	11	8	6	4	11	6	6	4	3	5	2	2	5	5	5	7	6	6	4	3	3	2	7	122
	Unknown	8	28	0	6	12	8	8	14	15	5	10	8	6	2	9	12	1	2	6	2	5	2	1	3	4	0	177
	TOTAL

## Sheet: Overview
		Pfizer	Deltagen
Number of pups		295	306
WT	male	43	61
	female	26	37
KO	male	45	35
	female	34	18
HE	male	95	95
	female	52	60
Not genotyped	male	32	65
	female	93	122
	Unknown	61	177
	Total	481	670
	%	Pfizer	Deltagen
male	Total	183	191
	WT	23.4	32
	KO	24	18
	HE	51	49
