# Supplementary material for: Functional role of ADAMTS5 in adiposity and metabolic health
Source: PLoS One. 2018 Jan 2;13(1):e0190595. doi: 10.1371/journal.pone.0190595 (PMC5749841; doi:10.1371/journal.pone.0190595)
Supplement: S1 Data — (ZIP) [file pone.0190595.s002.zip › Table 2 HFD ADAMTS5-J.xlsx]

## Sheet: Sheet1
		Wild-type								Adamts5-/- -J
	BW start (g)	BW end fasted (g)	Food Intake (g/day)						BW start (g)	BW end fasted (g)	Food Intake (g/day)
D160	29.8	42.6	3.58056					D173	25.8	38.1	3.2739
D163	27.9	45.2	3.58056					D174	25.4	36.4	3.2739
D179	25.6	33.8	3.45608					D175	26	36	3.41787
D181	28	36.4	3.16462					D176	25.4	36.8	4.30267
D323	23.8	44	3.01888					D188	25	38.3	3.08289
D333	24	40.2	5.12655					D320	23.6	29.9	3.38579
Average	26.5167	40.3667	3.8					D322	23.3	30.4	3.38579
n	6	6	6					Average	24.9286	35.1286	3.7
SEM	0.990763	1.82969	0.1					n	7	7	7
								SEM	0.401612	1.32516	0.149045
		Wild-type								Adamts5-/- -J
	sWAT (mg)	BW end fasted (g)	sWAT (mg/g)						sWAT (mg)	BW end fasted (g)	sWAT (mg/g)
D160	1209	42.6	28.3803					D173	946	38.1	24.8294
D163	1333	45.2	29.4912		p = 0.1375			D174	721	36.4	19.8077
D179	519	33.8	15.355					D175	713	36	19.8056
D181	850	36.4	23.3516					D176	850	36.8	23.0978
D323	1404	44	31.9091					D188	1215	38.3	31.7232
D333	1213	40.2	30.1741					D320	356	29.9	11.9064
Average	1088	40.3667	26.4436					D322	349	30.4	11.4803
n	6	6	6					Average	735.714	35.1286	20.3786
SEM	137.907	1.82969	2.51226					n	7	7	7
								SEM	117.662	1.32516	2.70589
		Wild-type								Adamts5-/- -J
	GON (mg)	BW end fasted (g)	GON (mg/g)						GON (mg)	BW end fasted (g)	GON (mg/g)
D160	2316	42.6	54.3662					D173	1639	38.1	43.0184
D163	2426	45.2	53.6726					D174	1445	36.4	39.6978
D179	1205	33.8	35.6509		p = 0.0350			D175	1566	36	43.5
D181	1617	36.4	44.4231					D176	1418	36.8	38.5326
D323	2266	44	51.5					D188	1923	38.3	50.2089
D333	2160	40.2	53.7313					D320	551	29.9	18.4281
Average	1998.33	40.3667	48.8907					D322	657	30.4	21.6118
n	6	6	6					Average	1314.14	35.1286	36.4282
SEM	196.332	1.82969	3.04598					n	7	7	7
								SEM	194.067	1.32516	4.47744
		Wild-type								Adamts5-/- -J
	BAT (mg)	BW end fasted (g)	BAT (mg/g)						BAT (mg)	BW end fasted (g)	BAT (mg/g)
D160	195	42.6	4.57746					D173	172	38.1	4.51444
D163	211	45.2	4.66814					D174	146	36.4	4.01099
D179	99	33.8	2.92899		p = 0.1375			D175	136	36	3.77778
D181	152	36.4	4.17582					D176	142	36.8	3.8587
D323	231	44	5.25					D188	177	38.3	4.62141
D333	172	40.2	4.27861					D320	87	29.9	2.9097
Average	176.667	40.3667	4.31317					D322	64	30.4	2.10526
n	6	6	6					Average	132	35.1286	3.68547
SEM	19.2608	1.82969	0.316729					n	7	7	7
								SEM	15.876	1.32516	0.338292
		Wild-type								Adamts5-/- -J
	Liver (mg)	BW end fasted (g)	Liver (mg/g)						Liver (mg)	BW end fasted (g)	Liver (mg/g)
D160	1947	42.6	45.7042					D173	1240	38.1	32.5459
D163	2061	45.2	45.5973					D174	1074	36.4	29.5055
D179	1423	33.8	42.1006		p = 0.0140			D175	1242	36	34.5
D181	1698	36.4	46.6484					D176	1129	36.8	30.6793
D323	4066	44	92.4091					D188	1817	38.3	47.4413
D333	2950	40.2	73.3831					D320	1218	29.9	40.7358
Average	2357.5	40.3667	57.6404					D322	1166	30.4	38.3553
n	6	6	6					Average	1269.43	35.1286	36.2519
SEM	401.442	1.82969	8.37956					n	7	7	7
								SEM	94.2019	1.32516	2.40585
		Wild-type								Adamts5-/- -J
	Heart (mg)	BW end fasted (g)	Heart (mg/g)						Heart (mg)	BW end fasted (g)	Heart (mg/g)
D160	190	42.6	4.46009					D173	174	38.1	4.56693
D163	163	45.2	3.60619					D174	150	36.4	4.12088
D179	139	33.8	4.11243		p = 0.2343			D175	169	36	4.69444
D181	167	36.4	4.58791					D176	155	36.8	4.21196
D323	178	44	4.04545					D188	148	38.3	3.86423
D333	172	40.2	4.27861					D320	191	29.9	6.38796
Average	168.167	40.3667	4.18178					D322	178	30.4	5.85526
n	6	6	6					Average	166.429	35.1286	4.81452
SEM	6.99246	1.82969	0.142182					n	7	7	7
								SEM	6.05867	1.32516	0.357966
