# Supplementary material for: Functional role of ADAMTS5 in adiposity and metabolic health
Source: PLoS One. 2018 Jan 2;13(1):e0190595. doi: 10.1371/journal.pone.0190595 (PMC5749841; doi:10.1371/journal.pone.0190595)
Supplement: S1 Data — (ZIP) [file pone.0190595.s002.zip › Table 4 72 hrs 4°C ADAMTS5-P and ADAMTS5-J.xlsx]

## Sheet: Sheet1
		ADAMTS5-P
	Wild- Type										Adamts5-/-
Mouse	BW start (g)	BW end (g)	change (%)	FI (g/day)	sWAT (mg)	GON fat (mg)	BAT (mg)			Mouse	BW start (g)	BW end (g)	change (%)	FI (g/day)	sWAT (mg)	GON fat (mg)	BAT (mg)
B198	28.3	26.1	-7.77385	7.6	159	201	77			B199	27.6	27.4	-0.724638	7.83333	141	222	88
B208	26.4	25.5	-3.40909	8.1	159	232	77			B207	27.3	26.7	-2.1978	9.26667	225	304	109
B213	24.2	23.4	-3.30579	11.1	124	200	78			B210	29.7	28.5	-4.0404	8.56667	207	272	91
B225	28.2	27.7	-1.77305	7.5	213	306	88			B228	24.9	24.45	-1.80723	7.2	132	270	87
B251	28	28	0	7.7	183	299	85			B247	25.3	24.2	-4.34783	7.4	181	188	90
B291	24.4	24.3	-0.409836	7.3	212	194	79			B297	25	24	-4	8.1	130	198	90
B295	24.7	22.6	-8.50202	7.3	132	214	68			B480	29.8	29.4	-1.34228	8.2	263	343	82
B327	27.9	26.6	-4.6595	8.2	208	203	82			B482	25	24	-4	7.4	216	213	99
B475	26.7	26.2	-1.87266	7.46667	174	310	71			Average	26.825	26.0813	-2.80752	7.99583	186.875	251.25	92
B477	28.4	27	-4.92958	7.73333	185	336	84			n	8	8	8	8	8	8	8
Average	26.72	25.74	-3.66354	8	174.9	249.5	78.9			SEM	0.739631	0.777469	0.510501	0.245065	17.3652	19.4282	2.952
n	10	10	10	10	10	10	10
SEM	0.542177	0.568468	0.906044	0.357391	10.016	17.7628	1.95761
		ADAMTS5-J
	Wild- Type										Adamts5-/-
Mouse	BW start (g)	BW end (g)	change (%)	FI (g/day)	sWAT (mg)	GON fat (mg)	BAT (mg)			Mouse	BW start (g)	BW end (g)	change (%)	FI (g/day)	sWAT (mg)	GON fat (mg)	BAT (mg)
D64	26.1	23.2	-11.1111	6.3	120	182	60			D63	25.7	24.6	-4.28016	6.8	179	248	70
D65	25.5	23.9	-6.27451	6.33333	141	218	70			D73	24.7	24.3	-1.61943	7.4	142	160	69
D69	25.1	23.7	-5.57769	6.33333	186	232	56			D95	24.2	23.3	-3.71901	5.7	153	211	57
D74	25.1	24.1	-3.98406	6.5	146	203	69			D98	25.8	24.5	-5.03876	6.9	165	228	64
D94	25.7	25	-2.72374	6.3	152	221	66			D107	22.9	21.7	-5.24017	5.7	119	159	53
D96	25.5	23	-9.80392	6.46667	120	166	62			D109	25	23.6	-5.6	6.7	113	165	60
D103	24	22	-8.33333	5.9	162	169	65			D119	27.8	26.5	-4.67626	7.63333	112	186	67
D108	24	23	-4.16667	6.5	141	218	62			Average	25.1571	24.0714	-4.31054	6.69048	140.429	193.857	62.8571
D118	26.3	24.8	-5.70342	9.73333	118	192	61			n	7	7	7	7	7	7	7
D121	25.3	24	-5.13834	7	151	233	59			SEM	0.576053	0.553222	0.506714	0.284959	10.085	13.4933	2.42437
D122	24.3	23.2	-4.52675	6.6	125	175	63
Average	25.1727	23.6273	-6.12214	6.72424	142	200.818	63
n	11	11	11	11	11	11	11
SEM	0.236678	0.261148	0.782114	0.311273	6.30151	7.58805	1.27208
