# Supplementary material for: Functional role of ADAMTS5 in adiposity and metabolic health
Source: PLoS One. 2018 Jan 2;13(1):e0190595. doi: 10.1371/journal.pone.0190595 (PMC5749841; doi:10.1371/journal.pone.0190595)
Supplement: S1 Data — (ZIP) [file pone.0190595.s002.zip › Time between nests_average litter size.xlsx]

## Sheet: ADAMTS5-J
ADAMTS5-J
BP	Time between nests in days										BP	Time between nests in days
1	47	48									Average	32.7	33.8	38.2	32.2	38.9	27	28.5
2											SEM	2.7	3	3.2	3.3	3.7	3.4	4.4
3
4	21	45	55	21	22	21	41
5	56
6	38	26	43	44	51
7	21	58	22	22	55
8	38	22	44	21
9	21	39	51	27	42
10	22	21	39	36	47	30	21
11
12	25	65	43	27	21	22	28
13	26	21	44	43	27	39
14	22	28	21	45	40
15
16
17
18
19	23	21
20	41	52	45
21	21
22	64
23
24
25
26
27
28
29	43	22	42	47	44	23	24
30	27	22	23	21	40
31	24	25
32
33
34	46	41
35	23	40
36	37	22
37	21	45
38	21	22
39
40
41	21	25	24
42	64
43	38
Average	32.7308	33.8095	38.1538	32.1818	38.9	27	28.5
SEM	2.70302	3.04617	3.21424	3.28583	3.73705	3.39116	4.40643

## Sheet: ADAMTS5-P
ADAMTS5-P
BP	Time between nests in days														Time between nests in days
1														Average	27.4	29.3	31	36.3	34.4	42	23.7	36	30	21
2														SEM	2.2	2.8	4.7	3.8	6.3	8.8	1.5	8
3
4
5
6
7
8
9
10
11
12
13
14	29	28	22	24	25	59	21	28	30	21
15	25	23	26	37	24	24	26	44
16
17
18
19	27	26	24	49	25	30	24
20	21	30	25	31	43	55
21
22
23
24
25
26
27
28
29
30
31	27	47	48	32	55
32	26	39	56	45
33
34
35
36
37	23	25	24
38	44	23
39	25	23	23
Average	27.4444	29.3333	31	36.3333	34.4	42	23.6667	36	30	21
SEM	2.21178	2.78388	4.66369	3.80935	6.2578	8.78446	1.45297	8

## Sheet: Average days between litters
Average days between litters
	Average days between litters
ADAMTS5-P	27.4	29.3	31	36.3	34.4	42	23.7	36	30	21
ADAMTS5-J	32.7	33.8	38.2	32.2	38.9	27	28.5
	SEM days between litters
ADAMTS5-P	2.2	2.8	4.7	3.8	6.3	8.8	1.5	8
ADAMTS5-J	2.7	3	3.2	3.3	3.7	3.4	4.4

## Sheet: Raw data ADAMTS5-P
ADAMTS5-P								Nests
	BP	ID	Cage	BIRTH	Weaned		Mated		nest 1		nest 2		nest 3		nest 4		nest 5		nest 6		nest 7		nest 8		nest 9
	37	B594xB598	34716	24/4 (8)	May 15		2017-01-19	1	2017-02-11	8	2017-03-06	6	2017-03-31	9	2017-04-24	8
	38	B595xB600	35073	19/4 (8)	May 10			1	2017-02-11	9	2017-03-27	2	2017-04-19	8
	39	B603xB593	43073	23/4 (4)	May 14			1	2017-02-11	10	2017-03-08	5	2017-03-31	5	2017-04-23	4
ADAMTS5-P								Nests
	BP	ID	Cage	BIRTH	Weaned		Mated		nest 1		nest 2		nest 3		nest 4		nest 5		nest 6		nest 7		nest 8		nest 9
HE	31	B428xB498	41947	ZW?			2016-07-08	5	2016-08-10		2016-09-06	7	2016-10-23	11	2016-12-10	8	2017-01-11	6	2017-03-06	7
	32	B438xB448	45593	ZW				5	2016-07-29	10	2016-08-24	8	2016-10-03	12	2016-11-28	9	2017-01-12	10
WT	33	B430xB451	45911				2016-07-08	6	2016-07-26	8	2016-09-08	5	2016-10-03	12	2016-11-16	2	2016-12-08	6	2017-12-29	6
	34	B436xB461	56990					4	2016-07-29	7	2016-08-23	4	2016-09-15	3	2016-11-21	12
KO	35	B429xB456	60470					5	2016-08-20	4	2016-09-13	8	2016-10-02	7	2016-11-14	8	2016-12-12	11
	36	B441xB467	60471					6	2016-07-29	7	2016-08-21	9	2016-09-15	7	2016-10-10	7	2016-11-21	5	2017-12-24	6
ADAMTS5-P								Nests
	BP	ID	Cage	BIRTH	Weaned		Mated		nest 1		nest 2		nest 3		nest 4		nest 5		nest 6		nest 7		nest 8		nest 9
KO	25	A626xA457	2837				2015-07-06	0
	26	A627xA462	2972					0
	27	A628xA463	33725					6	2015-07-28	4	2015-08-17	5	2015-09-10	5	2015-10-05	4	2015-10-27	†	2015-11-18	1
KO	28	A731xA736	20921				2015-09-14	2	2015-10-05	7	2015-11-14	6
	29	A732xA737	2946					0
	30	A733xA735	2946					3	2015-10-10	8	2015-11-05	5	2015-11-30	8
WT	25	A724xA725	45911				2015-07-06	4	2015-07-31	5	2015-09-10	8	2015-10-26	3	2015-12-04	4
	26	A722xA720	64259					3	2015-07-28	5	2015-08-17	6	2015-09-08	2
	26	A722xA740	64259				2015-10-05	1	2015-10-26	8
	27	A711xA728	73461				2015-07-06	5	2015-07-31	7	2015-08-23	8	2015-09-16	6	2015-11-05	6	2015-11-30	6
HE/KO	12	B10xB17	73519				2015-07-06	9	2015-07-28	7	2015-08-18	7	2015-09-10	11	2015-10-28	9	2015-11-20	8	2015-12-14	†	2016-01-24	7	2016-02-15	7	2016-03-31	3
	13	B50xB19	74635					2	2015-07-31	8	2015-08-21	4
HE	14	B1xB21	74643					11	2015-07-28	11	2015-08-26	12	2015-09-23	4	2015-10-15	3	2015-11-08	10	2015-12-03	8	2016-01-31	5	2016-02-21	5	2016-03-21	3	2016-04-20	6	2016-05-10	2
	15	B47xB20	75769					9	2015-07-28	10	2015-08-22	10	2015-09-14	8	2015-10-10	8	2015-11-16	9	2015-12-10	7†	2016-01-03	7	2016-01-29	6	2016-03-14	6
HE/WT	16	B69xB39	74635				2015-09-10	7	2015-09-30	7	2015-10-24	9	2015-12-14	9	2016-01-06	†	2016-02-20	2	2016-03-14	7	2016-04-25	5†
HE/KO	17	B91xB94	2837				2015-09-16	9	2015-10-06	3	2015-10-28	11	2015-11-22	5	2015-12-16	8	2016-02-08	10	2016-03-01	8†	2016-04-01	?	2016-04-25	†+1	2016-05-25	9
HE/WT	18	B95xB97	2890					8	2015-10-10	10	2015-11-28	7	2015-12-22	9	2016-01-17	10	2016-02-11	12	2016-03-14	4	2016-04-04	6	2016-05-25	10
HE	19	B100xB88	3137	ZW			2015-11-03	8	2015-11-25	10	2015-12-22	9	2016-01-17	9	2016-02-10	10	2016-03-31	11	2016-04-25	†+1	2016-05-25	7	2016-06-18	6
	20	B124xB110	24359					7	2015-11-27	3	2015-12-18	9	2016-01-17	11	2016-02-11	13	2016-03-14	7	2016-04-26	8	2016-06-20	4
KO	21	B103xB89	28183					10	2015-11-23	8	2016-01-05	12	2016-02-05	8	2016-02-29	9	2016-04-20	7	2016-05-11	6†	2016-05-31	5	2016-06-24	6	2016-07-19	4	2016-08-08	7-1
	22	B131xB81	33830					8	2015-11-25	9	2015-12-22	11	2016-01-20	10	2016-03-10	9	2016-04-06	8	2016-05-09		2016-06-15	6	2016-07-29	6
WT	23	B123xB82	34131					8	2015-12-10	12	2015-12-10	12	2016-02-05	11	2016-03-04	7	2016-04-25	7	2016-06-06	5	2016-07-01	3	2016-07-28	6
	24	B132xB80	35029					3	2015-11-25	9	2015-12-20	5	2016-02-05	8
ADAMTS5-P								Nests
	BP	ID	Cage	BIRTH	Weaned		Mated		nest 1		nest 2		nest 3		nest 4		nest 5		nest 6		nest 7		nest 8		nest 9
KO	20	A456xA465	35029				2015-01-16	4	2015-02-09	10	2015-03-04	5	2015-03-25	10	2015-04-17	9
	21	A455xA450	62301					4	2015-02-07	8	2015-02-28	7	2015-03-22	6	2015-04-13	7
	24	A460xA467	73396					7	2015-02-03	6	2015-01-26	4	2015-03-20	9	2015-04-14	†	2015-05-15	2	2015-06-21	4	2015-07-12	4
WT	19	A473xA447	73519				2015-01-16	2	2015-02-16	8	2015-03-09	†
	20	A475xA478	73939					5	2015-02-03	8	2015-02-28	8	2015-03-26	5	2015-04-20	8	2015-05-15	7
	21	A439xA479	73940					5	2015-02-09	9	2015-03-04	5	2015-03-25	4	2015-04-15	14	2015-05-31	4
	22	A443xA477	74562					5	2015-02-07	6	2015-03-02	11	2015-03-25	1	2015-05-08	9	2015-06-01	7
	23	A470xA480	74628					7	2015-02-08	9	2015-03-04	6	2015-03-27	7	2015-04-20	5	2015-05-13	6	2015-06-24	7	2015-07-31	6
	24	A468xA448	74643					2	2015-02-09	3	2015-03-02	3
HE	3	A560xA555	20921				2015-02-26	2	2015-03-17	8	2015-04-10	2
	4	A559xA556	73209					1	2015-03-18	7
	5	A561xA551	73263					2	2015-03-18	8	2015-04-10	5
	6	A564xA554	73311					1	2015-04-01	9
HE	7	A562xA553	64259				2015-04-10	2	2015-04-29	9	2015-05-21	3
	8	A623xA587	73461					2	2015-05-03	8	2015-06-08	10
	9	A624xA591	73519					2	2015-04-29	7	2015-05-22	9
	10	A630xA584	74635					1	2015-05-02	8
	11	A629xA580	74643					1	2015-05-02	8
ADAMTS5-P								Nests
	BP	ID	Cage	BIRTH	Weaned		Mated		nest 1		nest 2		nest 3		nest 4		nest 5		nest 6		nest 7		nest 8		nest 9
KO	15	A303xA314	54603				2014-07-07	3	2014-07-29	10	2014-08-26	9	2014-10-10	5
	16	A304xA311	54604					9	2014-07-28	7	2014-08-21	10	2014-09-15	6	2014-10-09	4	2014-10-30	10	2014-11-27	8	2015-12-20	4	2015-01-14	7	2015-02-05	†
	17	A305xA313	54605					6	2014-07-29	7	2014-08-21	10	2014-09-14	7	2014-11-10	3	2014-12-05	6	2015-12-26	2
	18	A306xA312	54606					7	2014-07-31	7	2014-08-26	3	2014-09-15	6	2014-10-07	10	2014-11-22	4	2015-12-15	9	2015-01-09	8
KO	19	A433xA351	28007				2014-11-03		2014-11-25	8	2015-12-22	3	2015-01-14	5	2015-02-06	10	2015-03-04	5	2015-04-20	†
WT	12	A300xA322	54607				2014-07-07	7	2014-07-28	8	2014-08-21	10	2014-09-13	4	2014-10-06	†	2014-10-25	9	2014-12-07	11	2015-01-21	11
	13	A302xA295	54608					6	2014-07-29	9	2014-09-07	9	2014-09-29	9	2014-11-27	10	2015-12-18	8	2015-01-11	8
	14	A323xA298	54609					2	2014-07-28	6	2014-09-20	9
	15	A325xA320	54610					1	2014-07-31	†
WT	16	A321xA324	54610				2014-08-07	4	2014-08-29	9	2014-09-25	5	2014-10-21	9	2015-12-13	4
WT	17	A429xA343	28170				2014-11-03	4	2014-11-23	6	2015-12-15	8	2015-01-09	†	2015-02-20	9
	18	A430xA350	28259					5	2014-11-23	9	2015-12-18	2	2015-01-09	2	2015-02-23	7	2015-03-18	5
HE	1	A348xA375	28268					4	2014-11-27	7	2015-12-21	8	2015-01-15	10	2015-03-10	8
	2	A342xA345	28326					3	2015-12-18	8	2015-01-26	9	2015-03-10	11
ADAMTS5-P								Nests
	BP	ID	Cage	BIRTH	Weaned		Mated		nest 1		nest 2		nest 3		nest 4		nest 5		nest 6		nest 7		nest 8		nest 9
KO	8	A155xA138	54603				2013-12-18	2	2014-02-01	8	2014-02-27	†
	9	A139xA153	54604					4	2014-01-09	7	2014-02-02	8	2014-02-28	4	2014-04-11	†
	10	A100xA137	77128					9	2014-01-10	5	2014-02-02	6	2014-02-23	3	2014-03-17	†	2014-04-12	7	2014-05-05	7	2014-06-01	6	2014-07-19	4	2014-08-12	5
	11	A113xA152	54606					4	2014-01-09	8	2014-02-01	7	2014-02-27	8	2014-04-11	9
KO	12	A216xA214	75472					5	2014-05-05	7	2014-06-01	4	2014-07-20	5	2014-08-11	8	2014-10-01	4
	13	A217xA215	76114				2014-04-16	5	2014-05-08	8	2014-06-02	5	2014-07-31	9	2014-08-26	7	2014-09-16	†
	14	A219xA213	77128					1	2014-05-18	†
WT	8	A122xA142	45072				2013-12-18	7	2014-01-07	6	2014-03-03	10	2014-03-28	8	2014-05-12	6	2014-06-22	8	2014-07-22	9	2014-09-02	8
	9	A121xA151	54608					6	2014-01-11	8	2014-02-04	11	2014-03-04	12	2014-04-12	7	2014-05-05	10	2014-06-22	11
	10	A145xA147	54609					5	2014-01-09	9	2014-02-24	12	2014-03-17	†	2014-04-18	10	2014-05-12	8
	11	A140xA150	54610					5	2014-01-11	7	2014-02-06	7	2014-03-03	8	2014-03-28	8	2014-05-08	11

## Sheet: Raw data ADAMTS5-J
ADAMTS5-J
	BP	ID	Mated	nest 1		nest 2		nest 3		nest 4		nest 5		nest 6
HE	34	D368xD328	2016-12-23	2017-01-13	4	2017-02-28	10	2017-04-10	9
	35	D372xD370		2017-01-23	6	2017-02-15	5-1	2017-03-27	12
	36	D375xD337		2017-01-26	7	2017-03-13	4	2017-04-04	5
	37	D382xD329		2017-01-12	4†	2017-01-31	7	2017-03-17	7
HE	38	D352xD400	2017-01-23	2017-02-15	3	2017-03-07	7	2017-03-29	2
	39	D354xD297B		2017-03-07	7
	40	D395xD298B																			F †
	41	D285BxD397		2017-02-13	1	2017-03-06	5	2017-03-31	3	2017-04-24	1
	42	D286BxD398		2017-02-13	6-2	2017-04-18	8
	43	D293BxD401		2017-03-09	4	2017-04-16	11
ADAMTS5-J
	BP	ID	Mated	nest 1		nest 2		nest 3		nest 4		nest 5		nest 6
WT	23	D155BxD207	2016-07-08	2016-08-28	10	2016-10-18	12
	24	D159xD209		2016-08-10	9	2016-10-03	9	2016-10-27	†	2016-11-28
	25	D167XD214		2016-08-16	3	2016-09-07	9†	2016-09-28	12†	2016-10-18	4	2016-10-30	10†
KO	26	D169xD216	2016-07-08	2016-08-08	†																F †
	26	D169xD272	2016-09-08
	27	D171xD247	2016-07-08
KO	28	D172xD266		2016-08-23	2	2016-09-16	1	2016-10-07	3
HE	29	D196XD254	2016-07-08	2016-07-30	4	2016-09-11	4	2016-10-03	6	2016-11-14	8	2017-12-31	2	2017-02-13	4		2017-03-08	2	2017-04-01	†
	30	D201xD217		2016-08-16	10	2016-09-12	8	2016-10-04	8	2016-10-27	7	2016-11-17	1	2017-01-05	10
	31	D199xD265		2016-08-15	9	2016-09-08	7	2016-10-03	7
KO	32	D296BxD298	2016-09-29	2016-11-21	9	2017-12-28	8
	33	D294BxD290		2016-12-04	5	2017-01-10	9
	33	D307xD299		2016-12-12	†
ADAMTS5-J
	BP	ID	Mated	nest 1		nest 2		nest 3		nest 4		nest 5		nest 6
	9	D54xD45	2015-12-17	2016-01-06	5	2016-01-27	3	2016-03-06	3	2016-04-26	6	2016-05-23	†	2016-07-04	5
	10	D53xD20		2016-01-06	3	2016-01-28	3	2016-02-18	3	2016-03-28	7	2016-05-03	9	2016-06-19	12		2016-07-19	2	2016-08-06	1
	11	D50xD48
	12	D39xD49		2016-01-07	5	2016-02-01	5	2016-04-06	8	2016-05-19	8	2016-06-15	9	2016-07-04	1		2016-07-26	1†	2016-07-26	1†	2016-08-23
	13	D38xD41		2016-01-07	5	2016-02-02	2	2016-02-22	5	2016-04-06	6	2016-05-19	4	2016-06-15	1		2016-07-24	7
	14	D26xD52		2016-01-24	3	2016-02-15	1	2016-03-14	2†	2016-04-04	10	2016-05-19	9	2016-06-28	12		2016-06-28	12
HE/WT	15	D72xD68	2016-02-03	2016-03-07	4	2016-04-20	6	2016-05-28	1	2016-08-18	2	2016-09-29	2
HE/WT	16	D71xD66	2016-01-29	2016-03-08	3	2016-04-20	2	2016-05-11	6	2016-07-19	5	2016-08-10	5								2016-02-16
HE/KO	17	D87XD75	2016-02-03	2016-04-13	3	2016-06-07		2016-08-08	9
HE/KO	18	D91XD70	2016-02-03	2016-04-13	10†	2016-05-11	4	2016-06-06	8	2016-07-08	8	2016-08-21	3	2016-09-13	8-4
HE	19	D85xD80	2016-02-25	2016-03-14	7†	2016-04-06	9	2016-04-25	1												†
	20	D92xD99		2016-04-24	2	2016-06-04	6	2016-07-26	11	2016-09-09	6
	21	D89xD93		2016-03-14	6†	2016-04-04	6														†
	22	D84xD100		2016-03-20	7	2016-05-23	1
ADAMTS5-J
	BP	ID	Mated	nest 1		nest 2		nest 3		nest 4		nest 5		nest 6
HE	1	D1xD4	2015-06-18	2015-07-24	4	2015-09-09	5	2015-10-28	6
WT/KO	2	D2xD5		2015-07-10		2015-09-03	9	2015-09-28	1	2015-10-19	2	2015-11-27	5
HE	3	D3xD6
HE	1	D1xD6	2015-10-26
HE	3	D3xD4
HE	4	D12xD14	2015-09-14	2015-10-05	8	2015-10-26	9†	2015-12-10	9	2016-02-03	8	2016-02-24	5	2016-03-18	5		2016-04-08	2	2016-05-19	6
	5	D15xD11		2015-10-05	4	2015-11-30	8
	6	D16xD8		2015-10-05	7	2015-11-12	11	2015-12-07	3	2016-01-19	10	2016-03-04	5	2016-04-24	10
HE	7	D21xD13	2015-11-06	2015-11-28	4	2015-12-19	7	2016-02-15	11	2016-03-09	6†	2016-03-31	12	2016-05-25	8
	8	D27xD17		2015-11-25	9	2016-01-02	8	2016-02-24	11	2016-05-09	5	2016-05-30	6†

## Sheet: Litter size ADAMTS5-J
Litter size ADAMTS5-J											Litter size ADAMTS5-J
BP	Nest										BP	Nest
	1	2	3	4	5	6	7	8				1	2	3	4	5	6	7	8
1	7	4	6								AVERAGE	5.5	6.3	7	6.1	5.9	5.8	4.8	2.8
2											SEM	0.4	0.5	0.8	0.6	1.1	1.2	1.5	1.2
3
4	8	9	9	8	5	5	3	6
5	4	8
6	7	9	11	3	10	5	11
7	4	7	11	6	12	8
8	9	8	11	6	6
9	5	3	3	6	3	6
10	3	3	3	7	9	12	2	1
11
12	5	5	8	8	9	1	1	1
13	5	2	5	6	4	1	7
14
15
16
17
18
19	7	9	1
20	2	6	11	7	4
21	6	7
22	7	1
23
24
25
26
27
28
29	4	4	6	8	2	4	5	3
30	10	8	8	7	1	10
31	9	7	7
32
33
34	4	10	9
35	6	5	12
36	7	4	5
37	4	7	8
38	3	7	2
39	7
40
41	1	5	3	1
42	6	8
43	4	11
AVERAGE	5.53846	6.28	6.95	6.08333	5.90909	5.77778	4.83333	2.75
SEM	0.437583	0.518073	0.759068	0.608753	1.08254	1.24474	1.51474	1.18145

## Sheet: Litter size ADAMTS5-P
Litter size ADAMTS5-P													Litter size ADAMTS5-P
BP	Nest												BP	Nest
	1	2	3	4	5	6	7	8	9	10	11			1	2	3	4	5	6	7	8	9	10	11
1													AVERAGE	8.7	6.4	8.1	7.8	8.8	7.4	5.5	4.8	4.5	6	2
2													SEM	0.7	0.9	0.8	1.1	0.8	0.5	0.5	0.5	1.5
3	8	2
4	8
5	4	4
6	9
7	9	4
8
9
10
11
12
13
14	11	11	4	3	10	9	5	5	3	6	2
15	11	10	7	8	9	7	7	6	6
16
17
18
19	10	8	9	9	11	6	5	4
20	3	9	11	13	7	8	5	4
21
22
23
24
25
26
27
28
29
30
31	12	7	10	8	6	7
32	10	8	11	9	10
33
34
35
36
37	8	7	9	8
38	8	2	7
39	11	5	5	4
AVERAGE	8.71429	6.41667	8.11111	7.75	8.83333	7.4	5.5	4.75	4.5	6	2
SEM	0.690823	0.865661	0.840708	1.09789	0.792324	0.509902	0.5	0.478714	1.5

## Sheet: Overview litter size
	Average pups per litter
	1	2	3	4	5	6	7	8	9	10	11
ADAMTS5-P	8.7	6.4	8.1	7.8	8.8	7.4	5.5	4.8	4.5	6	2
ADAMTS5-J	5.5	6.3	7	6.1	5.9	5.8	4.8	2.8
	SEM pups per litter
	1	2	3	4	5	6	7	8	9	10	11
ADAMTS5-P	0.7	0.9	0.8	1.1	0.8	0.5	0.5	0.5	1.5
ADAMTS5-J	0.4	0.5	0.8	0.6	1.1	1.2	1.5	1.2
