# Supplementary material for: Functional role of ADAMTS5 in adiposity and metabolic health
Source: PLoS One. 2018 Jan 2;13(1):e0190595. doi: 10.1371/journal.pone.0190595 (PMC5749841; doi:10.1371/journal.pone.0190595)
Supplement: S1 Data — (ZIP) [file pone.0190595.s002.zip › UCP1 mRNA expression relative to WT ADAMTS5P Cold exposure 72h.xlsx]

## Sheet: sWAT (4°C)
Ucp1 mRNA expression levels in sWAT of ADAMTS5-P and ADAMTS5-J exposed to cold for 72h
UCP1
Cold exposure								Cold exposure
ADAMTS5-P WT 4°C			Housekeeping gene					ADAMTS5-J WT 4°C			Housekeeping gene
Animal	Gene	Ct gene	Ct Tbp	dCt	ddCt	2^(-ddCt)		Animal	Gene	Ct gene	Ct Tbp	dCt	ddCt	2^(-ddCt)
SC B198	Ucp-1	18.521	26.537	-8.016	0.167	0.890693		SC D64	Ucp-1	18.53	26.561	-8.031	0.152	0.900002
SC B208	Ucp-1	18.249	26.847	-8.598	-0.415	1.3333		SC D65	Ucp-1	19.702	26.437	-6.735	1.448	0.366529
SC B213	Ucp-1	18.77	27.004	-8.234	-0.051	1.03598		SC D69	Ucp-1	18.467	26.603	-8.136	0.047	0.967947
SC B225	Ucp-1	18.534	26.709	-8.175	0.008	0.99447		SC D74	Ucp-1	19.207	27.345	-8.138	0.045	0.96929
SC B251	Ucp-1	18.513	27.598	-9.085	-0.902	1.86865		SC D94	Ucp-1	18.937	26.915	-7.978	0.205	0.867539
SC B291	Ucp-1	18.223	27.23	-9.007	-0.824	1.77031		SC D96	Ucp-1	18.509	25.898	-7.389	0.794	0.576743
SC B295	Ucp-1	19.183	27.506	-8.323	-0.14	1.10191		SC D103	Ucp-1	19.51	26.334	-6.824	1.359	0.389852
SC B327	Ucp-1	18.221	26.353	-8.132	0.051	0.965267		SC D108	Ucp-1	19.433	27.291	-7.858	0.325	0.798298
SC B475	Ucp-1	20.638	26.985	-6.347	1.836	0.280097		SC D118	Ucp-1	18.458	26.988	-8.53	-0.347	1.27191
SC B477	Ucp-1	18.75	26.663	-7.913	0.27	0.82932		SC D121	Ucp-1	18.083	26.435	-8.352	-0.169	1.12428
								SC D122	Ucp-1	18.618	26.458	-7.84	0.343	0.7884
				-8.183	Average	1.107							Average	0.820072
					SEM	0.145937							SEM	0.0853311
ADAMTS5-P KO 4°C			Housekeeping gene					ADAMTS5-J KO 4°C			Housekeeping gene
Animal	Gene	Ct gene	Ct Tbp	dCt	ddCt	2^(-ddCt)		Animal	Gene	Ct gene	Ct Tbp	dCt	ddCt	2^(-ddCt)
SC B199	Ucp-1	18.171	27.061	-8.89	-0.707	1.63241		SC D63	Ucp-1	18.96	26.309	-7.349	0.834	0.560972
SC B207	Ucp-1	17.936	27.017	-9.081	-0.898	1.86348		SC D73	Ucp-1	20.164	27.886	-7.722	0.461	0.726483
SC B210	Ucp-1	18.977	27.272	-8.295	-0.112	1.08073		SC D95	Ucp-1	18.808	27.216	-8.408	-0.225	1.16878
SC B228	Ucp-1	18.228	27.254	-9.026	-0.843	1.79378		SC D98	Ucp-1	18.64	26.69	-8.05	0.133	0.911933
SC B247	Ucp-1	17.877	27.114	-9.237	-1.054	2.07628		SC D107	Ucp-1	18.768	27.042	-8.274	-0.091	1.06511
SC B297	Ucp-1	18.434	27.272	-8.838	-0.655	1.57462		SC D109	Ucp-1	18.797	27.27	-8.473	-0.29	1.22264
SC B480	Ucp-1	19.207	27.013	-7.806	0.377	0.770037		SC D119	Ucp-1	18.564	26.932	-8.368	-0.185	1.13682
SC B482	Ucp-1	19.9	26.385	-6.485	1.698	0.308213
					Average	1.38744
					SEM	0.215525
													Average	0.97039
													SEM	0.093883
	1	Normalize to housekeeping gene dCt= Ct gene - Ct Tbp
	2	Calculate average of dCt of calibrator = ADAMTS5-P WT 4°C
	3	Determine ddCt= dCt - average dCt calibrator for all groups
	4	Calculate fold expression via formula 2 power -ddCt
